# Supplementary material for: The Chemokines Initiating and Maintaining Immune Hot Phenotype Are Prognostic in ICB of HNSCC
Source: Front Genet. 2022 May 27;13:820065. doi: 10.3389/fgene.2022.820065 (PMC9186378; doi:10.3389/fgene.2022.820065)
Supplement: Supplementary file 1 [file Table2.xlsx]

## Sheet: Sheet1
	IMvigor210(n=348)	GSE93157(n=65)	GSE154538(n=8)	GSE141119(n=12)	GSE91061(n=109)	GSE78220(n=28)	GSE176307(n=88)
Age
>60		29	5	7		15	71
<=60		36	3	5		13	19
unkown	348	0	0	0	109	0	0
Gender
male	272	50	4	9		20	56
female	76	15	4	3		8	34
unkown	0	0	0	0	109	0	0
Tumor type	Bladder Cancer	Non-Small Cell Lung Carcinoma, HNSCC and Melanoma	Gastrointestinal Cancer	Melanoma and Merkel-cell Carcinoma	Melanoma and Non-Small Cell Lung Cancer	Melanomas	Metastatic Urothelial Cancer
Sequencing method	RNA-seq	Array	RNA-seq	RNA-seq	RNA-seq	RNA-seq	RNA-seq
Types of immunotherapy	Anti PD-1/PD-L1	Anti PD-1	Anti PD-1	Anti PD-1	Anti PD-1 and Anti CTLA-4	Anti PD-1	Anti PD-1
Immunotherapeutic response
CR	25	3	0	2	10	5	7
PR	43	17	2	2	13	10	9
SD	63	16	3	3	34	0	4
PD	167	29	3	5	48	13	67
unkown	50	0	0	0	4	0	1
