# Supplementary material for: The Chemokines Initiating and Maintaining Immune Hot Phenotype Are Prognostic in ICB of HNSCC
Source: Front Genet. 2022 May 27;13:820065. doi: 10.3389/fgene.2022.820065 (PMC9186378; doi:10.3389/fgene.2022.820065)
Supplement: Supplementary file 2 [file Table3.xlsx]

## Sheet: Sheet1
SingleR	Multimodal reference mapping(T cells)	Monocyte subclusters SingleR
T cell(n=14073)	CD4 CTL(n=78)	Monocyte Cluster C0(MC0, n=3025)
B cells(n=2789)	CD4 Naive(n=557)	Monocyte Cluster C1(MC1, n=2022)
Monocyte(n=7924)	CD4 TCM(n=6143)	Monocyte Cluster C2(MC2, n=1420)
NK cells(n=14925)	CD4 TEM(n=997)	T cell Cluster C3(MC3, n=312)
		Monocyte Cluster C4(MC4, n=408)
	CD8 Navie cells(n=413)	T cell Cluster C5(n=478)
	CD8 TCM(n=449)	T cell Cluster C6(n=259)
	CD8 TEM(n=5076)
	proliferating T cells(n=360)
