# Supplementary material for: The Chemokines Initiating and Maintaining Immune Hot Phenotype Are Prognostic in ICB of HNSCC
Source: Front Genet. 2022 May 27;13:820065. doi: 10.3389/fgene.2022.820065 (PMC9186378; doi:10.3389/fgene.2022.820065)
Supplement: Supplementary file 9 [file Table6.xlsx]

## Sheet: Table6
Betweenness unDir	Degree unDir	EigenVector unDir	name	selected	shared name
33.2448	13	0.035708	AIM2	FALSE	AIM2
1259.75	55	0.171383	IFNG	FALSE	IFNG
491.092	37	0.0860272	IRF1	FALSE	IRF1
473.298	34	0.0658703	IFIH1	FALSE	IFIH1
610.552	21	0.0585616	TRAT1	FALSE	TRAT1
1851.07	52	0.1375	CXCL10	FALSE	CXCL10
1192.04	51	0.163922	CCL5	FALSE	CCL5
738.263	37	0.0813687	MX1	FALSE	MX1
109.255	14	0.0407907	CIITA	FALSE	CIITA
73.1082	25	0.0482297	GBP2	FALSE	GBP2
3792.42	81	0.219253	CD8A	FALSE	CD8A
455.867	37	0.0758452	IRF7	FALSE	IRF7
141.157	27	0.065791	GBP5	FALSE	GBP5
3.26408	12	0.0177816	ZBP1	FALSE	ZBP1
0	3	0.00411186	APOBEC3A	FALSE	APOBEC3A
554.831	29	0.0597304	BST2	FALSE	BST2
508.784	32	0.0525393	MX2	FALSE	MX2
74.717	21	0.029635	TRIM22	FALSE	TRIM22
1.08019	2	0.00686471	APOBEC3D	FALSE	APOBEC3D
933.467	53	0.177178	CD2	FALSE	CD2
0	2	0.00245172	APOL3	FALSE	APOL3
180.398	25	0.032754	RTP4	FALSE	RTP4
330.697	28	0.0518575	GBP1	FALSE	GBP1
0.987734	4	0.00116767	ARHGAP9	FALSE	ARHGAP9
28.2032	4	0.00381285	RASAL3	FALSE	RASAL3
95.3708	7	0.00791678	SASH3	FALSE	SASH3
309.019	10	0.0238141	TRAF3IP3	FALSE	TRAF3IP3
47.8428	5	0.00475386	TBC1D10C	FALSE	TBC1D10C
0	1	0.00635312	AXL	FALSE	AXL
73.8063	17	0.0627636	BATF	FALSE	BATF
92.1535	31	0.126026	LAG3	FALSE	LAG3
361.335	51	0.178497	GZMB	FALSE	GZMB
730.078	44	0.160837	SELL	FALSE	SELL
453.37	49	0.170519	CCR7	FALSE	CCR7
11.7643	9	0.0220047	SPIB	FALSE	SPIB
54.0074	10	0.0258119	IKZF3	FALSE	IKZF3
83.9522	32	0.126124	TIGIT	FALSE	TIGIT
288.851	42	0.154047	CXCR3	FALSE	CXCR3
1336.38	28	0.109157	SLAMF1	FALSE	SLAMF1
366.244	24	0.0941343	EOMES	FALSE	EOMES
1492.11	63	0.197926	CTLA4	FALSE	CTLA4
201.149	38	0.144968	PDCD1	FALSE	PDCD1
440.075	28	0.0417736	IFI35	FALSE	IFI35
1022.92	46	0.137551	IRF4	FALSE	IRF4
29.1822	9	0.0218301	BLK	FALSE	BLK
520.566	33	0.103376	CD79A	FALSE	CD79A
1059.55	47	0.142549	CXCL9	FALSE	CXCL9
13.9105	8	0.0150234	HLA-DOB	FALSE	HLA-DOB
11.5172	5	0.01307	FCRL3	FALSE	FCRL3
244.875	25	0.0817172	MS4A1	FALSE	MS4A1
1572.49	62	0.185792	CD19	FALSE	CD19
100.769	24	0.0798761	FYN	FALSE	FYN
366.51	34	0.106167	ITK	FALSE	ITK
6.19788	3	0.00820692	TGOLN2	FALSE	TGOLN2
7.5575	20	0.0287786	HERC6	FALSE	HERC6
11.6992	22	0.0331712	DDX60	FALSE	DDX60
8.07717	20	0.0283339	HERC5	FALSE	HERC5
14.3506	24	0.036382	IFI44L	FALSE	IFI44L
563.588	24	0.0525687	HLA-F	FALSE	HLA-F
40.5463	26	0.0493548	ISG20	FALSE	ISG20
112.098	30	0.0512153	OASL	FALSE	OASL
86.3384	28	0.050123	OAS2	FALSE	OAS2
0	1	2.90347e-06	CALML5	FALSE	CALML5
943.649	8	0.000100202	TGM3	FALSE	TGM3
0	1	1.6525e-06	CAND2	FALSE	CAND2
346	3	5.70296e-05	PRRX1	FALSE	PRRX1
79.6573	2	5.50732e-05	CAPN14	FALSE	CAPN14
108.96	4	1.63973e-05	SPINK5	FALSE	SPINK5
2488.5	8	0.00188424	POSTN	FALSE	POSTN
17.7041	12	0.0368518	CCL13	FALSE	CCL13
7.7181	7	0.0254629	ICAM3	FALSE	ICAM3
0.186869	4	0.0139324	CXCL17	FALSE	CXCL17
360.288	16	0.066404	LTA	FALSE	LTA
65.94	26	0.102111	CXCL13	FALSE	CXCL13
83.6125	22	0.0868404	CCL19	FALSE	CCL19
59.9487	28	0.112074	CXCR6	FALSE	CXCR6
146.041	30	0.0889739	CXCL11	FALSE	CXCL11
684.095	50	0.173935	CD69	FALSE	CD69
0	3	0.0138104	LAMP3	FALSE	LAMP3
309.733	50	0.176745	CD27	FALSE	CD27
2927.98	18	0.0639392	IL33	FALSE	IL33
49.5311	24	0.0877457	CR2	FALSE	CR2
787.729	25	0.0730001	CD74	FALSE	CD74
29.8481	21	0.0859916	GZMH	FALSE	GZMH
566.424	37	0.12735	NKG7	FALSE	NKG7
99.481	30	0.124196	KLRB1	FALSE	KLRB1
42.8104	29	0.116655	GZMK	FALSE	GZMK
210.4	42	0.152063	GZMA	FALSE	GZMA
2251.04	43	0.134964	CD3D	FALSE	CD3D
0.484604	7	0.0295431	TLR10	FALSE	TLR10
342.711	31	0.118406	ITGAL	FALSE	ITGAL
417.386	47	0.159447	CD3E	FALSE	CD3E
1246.44	52	0.157607	CD247	FALSE	CD247
1056.22	9	0.0182831	LCN2	FALSE	LCN2
276.009	47	0.168829	PRF1	FALSE	PRF1
56.2195	24	0.0960044	IDO1	FALSE	IDO1
269.446	29	0.0885355	CD3G	FALSE	CD3G
3.34581	13	0.0517293	ZNF683	FALSE	ZNF683
50.9119	27	0.105802	CD7	FALSE	CD7
33.6498	13	0.0423458	SKAP1	FALSE	SKAP1
140.325	28	0.099607	SPN	FALSE	SPN
128.436	36	0.132379	CD5	FALSE	CD5
122.319	27	0.110864	ICOS	FALSE	ICOS
853.502	35	0.117747	CD48	FALSE	CD48
15.7818	12	0.038902	TNFRSF17	FALSE	TNFRSF17
10.7014	5	0.0151022	FCGRT	FALSE	FCGRT
186.784	7	0.0267147	CEACAM5	FALSE	CEACAM5
1.53906	12	0.0452928	TNFRSF13B	FALSE	TNFRSF13B
8.79672	17	0.0663581	CD6	FALSE	CD6
0.285714	4	0.0120131	IGLL1	FALSE	IGLL1
6.9427	16	0.071719	KIR2DL3	FALSE	KIR2DL3
2.75	6	0.0164334	FCRL5	FALSE	FCRL5
46.4258	16	0.0628473	SLAMF7	FALSE	SLAMF7
5.43732	8	0.0278707	ID3	FALSE	ID3
0.292232	6	0.0205346	TCL1A	FALSE	TCL1A
2.92548	14	0.0604664	CD96	FALSE	CD96
0	1	0.00513395	MAL	FALSE	MAL
944.311	29	0.078677	HLA-DRA	FALSE	HLA-DRA
67.7094	20	0.0724494	SH2D1A	FALSE	SH2D1A
13.6258	7	0.0233079	SLA2	FALSE	SLA2
351.412	4	0.00731048	SH2B3	FALSE	SH2B3
23.3205	6	0.0121512	TAP1	FALSE	TAP1
397.778	14	0.0336416	HLA-DRB5	FALSE	HLA-DRB5
10.0316	8	0.0194303	HLA-DMA	FALSE	HLA-DMA
346.587	7	0.0191861	MAP4K1	FALSE	MAP4K1
1501.48	4	0.00392145	KRT78	FALSE	KRT78
99.5225	8	0.0286029	IL18RAP	FALSE	IL18RAP
0	2	0.00845185	CLECL1	FALSE	CLECL1
0.804415	6	0.0237461	RASGRP1	FALSE	RASGRP1
257.796	5	0.00321404	S100A8	FALSE	S100A8
0	1	0.00211527	PSAP	FALSE	PSAP
3.6554	5	0.0112143	STAP1	FALSE	STAP1
711.325	5	0.00998268	S100A9	FALSE	S100A9
0	8	0.0318845	CTSW	FALSE	CTSW
439.633	12	0.0234643	PSMB10	FALSE	PSMB10
7.81548	2	0.00130386	CEACAM6	FALSE	CEACAM6
0	1	0	CEACAM7	FALSE	CEACAM7
0	1	0	CLCA4	FALSE	CLCA4
517.089	7	8.22608e-05	COL1A2	FALSE	COL1A2
346	3	4.0415e-06	SERPINF1	FALSE	SERPINF1
355.152	4	0.000192761	SULF1	FALSE	SULF1
0	2	5.69817e-05	COL6A3	FALSE	COL6A3
222.333	3	0.000586757	IGFBP7	FALSE	IGFBP7
252.446	3	5.70988e-05	FBLN5	FALSE	FBLN5
257.57	6	0.000121535	CRNN	FALSE	CRNN
0.5	3	7.86044e-06	SERPINB13	FALSE	SERPINB13
221.538	6	1.98704e-05	SCEL	FALSE	SCEL
269.515	6	0.000121513	KRT4	FALSE	KRT4
135.649	8	2.34074e-05	SPRR3	FALSE	SPRR3
646.826	5	0.000387205	CSTA	FALSE	CSTA
258.939	5	0.00012633	SPRR2A	FALSE	SPRR2A
368.495	4	0.00926699	JAM3	FALSE	JAM3
4.20779	19	0.0283577	SAMD9L	FALSE	SAMD9L
0	12	0.0181307	EPSTI1	FALSE	EPSTI1
3.89432	17	0.0324409	GBP4	FALSE	GBP4
12.206	7	0.016996	UBD	FALSE	UBD
0	1	0.000529775	DUOX2	FALSE	DUOX2
0	1	0.00272765	HOPX	FALSE	HOPX
0	1	0.000679905	FTH1	FALSE	FTH1
0	5	0.00914923	GBP6	FALSE	GBP6
0	1	2.90347e-06	GGT6	FALSE	GGT6
0	1	0	GPR18	FALSE	GPR18
0	1	0	HSH2D	FALSE	HSH2D
71.4406	15	0.0210073	UBA7	FALSE	UBA7
32.47	4	0.00351516	MS4A4A	FALSE	MS4A4A
0	1	0.00227976	NCOR2	FALSE	NCOR2
0	2	0.00107666	PLD3	FALSE	PLD3
0	1	0.00121044	PLEKHO1	FALSE	PLEKHO1
0	1	0.00185271	SSTR2	FALSE	SSTR2
0	1	0.000268522	TJP3	FALSE	TJP3
1.88571	3	7.10273e-06	KRT13	FALSE	KRT13
0	1	0.00169689	LAX1	FALSE	LAX1
0	1	0.00192414	LGALS2	FALSE	LGALS2
0	1	0	LYPD2	FALSE	LYPD2
0	1	0	TEX101	FALSE	TEX101
0	1	0.00055594	PTPN7	FALSE	PTPN7
0	2	0.00247147	PLAC8	FALSE	PLAC8
0	1	0.00021183	MYADM	FALSE	MYADM
296.207	2	0.00466604	PAPSS2	FALSE	PAPSS2
0	1	1.17107e-07	TMEM108	FALSE	TMEM108
1013.67	2	0.00316586	UVRAG	FALSE	UVRAG
