# Supplementary material for: The Chemokines Initiating and Maintaining Immune Hot Phenotype Are Prognostic in ICB of HNSCC
Source: Front Genet. 2022 May 27;13:820065. doi: 10.3389/fgene.2022.820065 (PMC9186378; doi:10.3389/fgene.2022.820065)
Supplement: Supplementary file 10 [file Table4.xlsx]

## Sheet: Table3
	geneid	p_val	avg_log2FC	pct.1	pct.2	p_val_adj
1	S100A12	0	4.10381	0.777	0.144	0
2	S100A8	0	3.29335	0.962	0.656	0
3	FCN1	0	3.20941	0.93	0.297	0
4	S100A9	0	3.17586	0.991	0.807	0
5	NLRP3	6.00678e-73	3.02048	0.377	0.222	1.18442e-68
6	LINC01272	1.33244e-106	2.92884	0.5	0.349	2.6273e-102
7	VCAN	0	2.87211	0.793	0.213	0
8	CD55	3.08781e-179	2.76073	0.565	0.319	6.08855e-175
9	CYP1B1	1.58976e-82	2.40964	0.179	0.027	3.13469e-78
10	CSTA	4.05254e-297	2.31649	0.738	0.508	7.99079e-293
11	RP11-670E13.6	4.73102e-81	2.04217	0.353	0.173	9.32862e-77
12	IL1B	7.42593e-132	2.03406	0.69	0.562	1.46425e-127
13	PTGS2	5.33984e-24	1.97567	0.335	0.283	1.05291e-19
14	IER2	3.87526e-300	1.9525	0.828	0.818	7.64123e-296
15	LINC00936	1.18532e-164	1.94465	0.6	0.399	2.33722e-160
16	UPP1	2.85835e-49	1.90584	0.497	0.511	5.63609e-45
17	ZFAS1	8.18229e-180	1.88448	0.692	0.694	1.61338e-175
18	PELI1	7.7069e-18	1.8601	0.259	0.208	1.51965e-13
19	RNASE6	0.00897896	1.83325	0.442	0.707	1
20	UBC	0	1.826	0.892	0.973	0
21	EGR1	1.07208e-94	1.79328	0.525	0.385	2.11392e-90
22	STK17B	3.38224e-89	1.77728	0.582	0.598	6.6691e-85
23	DDX24	3.09129e-42	1.77286	0.186	0.466	6.09541e-38
24	TIMP1	4.1172e-137	1.77245	0.824	0.84	8.11829e-133
25	TNFRSF1B	2.21588e-62	1.77129	0.534	0.556	4.36926e-58
26	MIR3945HG	8.21374e-24	1.72438	0.127	0.054	1.61959e-19
27	RPL6	0	1.72357	0.95	0.944	0
28	SERP1	1.42407e-261	1.6832	0.775	0.825	2.80799e-257
29	SLC25A37	7.85241e-76	1.6758	0.4	0.237	1.54834e-71
30	CCL20	0.0423296	1.66638	0.142	0.133	1
31	SLC40A1	0	1.65985	0.811	0.245	0
32	ACSL1	8.11316e-28	1.65708	0.3	0.225	1.59975e-23
33	CARD16	6.23417e-157	1.65686	0.688	0.695	1.22925e-152
34	BCL2A1	3.12007e-122	1.61562	0.686	0.672	6.15216e-118
35	EVI2B	1.19935e-126	1.61056	0.637	0.627	2.36489e-122
36	APOBEC3A	1.51641e-113	1.59588	0.447	0.19	2.99005e-109
37	PABPC1	0	1.59483	0.907	0.9	0
38	IRS2	1.41733e-24	1.5923	0.289	0.223	2.79469e-20
39	TMEM167A	1.089e-39	1.56322	0.508	0.582	2.14729e-35
40	RPS9	0	1.55491	0.996	0.992	0
41	SLC2A3	3.20674e-97	1.54263	0.632	0.61	6.32306e-93
42	CD44	0	1.4996	0.889	0.869	0
43	RPL28	0	1.48595	0.997	0.996	0
44	RPL9	0	1.46699	0.976	0.978	0
45	TNFSF10	0.00493488	1.4641	0.318	0.509	1
46	THBS1	9.7865e-75	1.45102	0.288	0.105	1.9297e-70
47	RPS25	0	1.44406	0.98	0.98	0
48	PPP1R15A	1.84182e-130	1.40181	0.689	0.721	3.6317e-126
49	C15orf48	4.72988e-33	1.3959	0.351	0.813	9.32638e-29
50	EIF1	0	1.38404	0.99	0.976	0
51	CXCL3	2.14781e-12	1.3707	0.194	0.343	4.23506e-08
52	RPL38	0	1.36205	0.979	0.978	0
53	RPL17	1.65136e-237	1.35981	0.78	0.809	3.25615e-233
54	SRGN	0	1.30922	0.996	0.995	0
55	RPL37	0	1.30285	0.986	0.984	0
56	AP1S2	3.65426e-182	1.26255	0.762	0.576	7.20546e-178
57	TKT	5.05632e-148	1.2133	0.719	0.594	9.97006e-144
58	CCL3L3	0.0147747	1.202	0.469	0.508	1
59	CXCL8	3.77799e-27	1.17421	0.765	0.762	7.44944e-23
60	CXCL2	0.196735	1.17295	0.367	0.403	1
61	CD52	4.61854e-149	1.15423	0.856	0.751	9.10683e-145
62	RBP7	7.97994e-175	1.14879	0.298	0.026	1.57348e-170
63	NAMPT	1.64563e-120	1.13908	0.877	0.823	3.24486e-116
64	EREG	1.76462e-29	1.1184	0.355	0.242	3.47948e-25
65	CFD	4.69321e-159	1.09134	0.768	0.534	9.25407e-155
66	CSF3R	1.0369e-107	1.08928	0.532	0.326	2.04456e-103
67	RP11-160E2.6	1.51535e-61	1.08143	0.478	0.328	2.98797e-57
68	CFP	1.91612e-163	1.0567	0.625	0.292	3.77821e-159
69	IL1RN	0.0037632	1.03105	0.454	0.5	1
70	STXBP2	7.85331e-81	1.03073	0.648	0.578	1.54851e-76
71	NUP214	3.75733e-102	1.0261	0.455	0.232	7.4087e-98
72	CD300E	2.56829e-122	1.01512	0.509	0.219	5.06416e-118
73	SELL	3.12187e-111	0.996901	0.457	0.203	6.15571e-107
74	NFKBIA	5.13884e-85	0.993433	0.908	0.881	1.01328e-80
75	METTL9	1.49486e-86	0.953973	0.516	0.345	2.94756e-82
76	RPL34	0	0.945828	0.998	0.993	0
77	LTA4H	3.20083e-73	0.939464	0.526	0.373	6.31139e-69
78	RP11-1143G9.4	8.06674e-56	0.91881	0.715	0.612	1.5906e-51
79	CDA	1.74087e-115	0.903961	0.33	0.09	3.43266e-111
80	CD36	2.29399e-71	0.88654	0.458	0.27	4.52328e-67
81	CH17-373J23.1	1.2691e-42	0.879736	0.506	0.392	2.50242e-38
82	S100A4	3.00698e-259	0.87222	0.999	0.966	5.92916e-255
83	MGST1	2.28964e-103	0.8579	0.322	0.096	4.51471e-99
84	CLEC12A	1.42871e-61	0.845819	0.403	0.237	2.81713e-57
85	RPL21	3.25637e-283	0.835213	0.997	0.988	6.4209e-279
86	RETN	4.79705e-50	0.832726	0.29	0.132	9.45883e-46
87	G0S2	4.46312e-11	0.824126	0.409	0.368	8.80039e-07
88	RPL7	5.42622e-194	0.78705	0.979	0.968	1.06994e-189
89	LST1	4.87171e-107	0.774413	0.939	0.92	9.60603e-103
90	RPL39	7.46726e-277	0.771114	0.999	0.995	1.47239e-272
91	CCL3	0.0133695	0.759049	0.646	0.762	1
92	CTB-61M7.2	1.00199e-79	0.746785	0.253	0.07	1.97573e-75
93	NFKBIZ	2.64907e-52	0.744342	0.631	0.56	5.22343e-48
94	RPL26	3.21247e-220	0.741751	0.994	0.982	6.33435e-216
95	ICAM3	9.62142e-50	0.737923	0.459	0.334	1.89715e-45
96	SOD2	9.85442e-25	0.727967	0.837	0.851	1.94309e-20
97	TSPO	8.0922e-109	0.727892	0.899	0.875	1.59562e-104
98	RPS24	3.79188e-214	0.713175	0.995	0.986	7.47682e-210
99	RPL32	2.55179e-222	0.702839	0.996	0.993	5.03162e-218
100	AQP9	1.16925e-35	0.700789	0.262	0.141	2.30552e-31
101	GMFG	4.99242e-107	0.696577	0.859	0.854	9.84405e-103
102	H3F3A	8.76447e-235	0.694896	0.991	0.983	1.72818e-230
103	LYST	6.30387e-46	0.692032	0.351	0.217	1.243e-41
104	VMP1	1.92447e-32	0.691821	0.678	0.699	3.79467e-28
105	SOCS3	1.12817e-23	0.690136	0.657	0.692	2.22453e-19
106	ADM	8.0089e-16	0.688199	0.25	0.174	1.57919e-11
107	C19orf38	4.94852e-45	0.681282	0.349	0.217	9.75749e-41
108	CTSS	8.03248e-136	0.68125	0.969	0.96	1.58384e-131
109	POU2F2	3.89746e-42	0.679856	0.307	0.175	7.68501e-38
110	CDC42EP3	2.16261e-49	0.678493	0.25	0.11	4.26422e-45
111	PFDN5	1.33287e-187	0.664939	0.975	0.97	2.62815e-183
112	FGR	1.98091e-46	0.661531	0.57	0.498	3.90596e-42
113	NEAT1	4.39436e-154	0.65942	0.997	0.957	8.6648e-150
114	RPL35A	7.62662e-199	0.659296	0.985	0.979	1.50382e-194
115	TREM1	6.92904e-23	0.654778	0.449	0.368	1.36627e-18
116	FAM65B	5.91808e-46	0.654769	0.289	0.149	1.16693e-41
117	MIR4435-2HG	0.0160525	0.653103	0.375	0.427	1
118	MNDA	7.58975e-35	0.651842	0.727	0.709	1.49655e-30
119	RPS13	3.79494e-164	0.650749	0.981	0.971	7.48286e-160
120	CD37	2.53125e-54	0.645349	0.698	0.695	4.99112e-50
121	VNN2	3.42563e-71	0.645232	0.183	0.038	6.75466e-67
122	EEF1D	6.16046e-137	0.644243	0.953	0.931	1.21472e-132
123	MCEMP1	1.53147e-39	0.639211	0.268	0.13	3.01976e-35
124	S100A6	2.9523e-190	0.639088	1	0.992	5.82135e-186
125	FAM45A	4.46031e-31	0.634457	0.355	0.257	8.79483e-27
126	EHD1	9.80663e-16	0.633378	0.275	0.213	1.93367e-11
127	CD302	2.56388e-31	0.627009	0.397	0.311	5.05546e-27
128	APLP2	2.48001e-50	0.625468	0.648	0.588	4.89008e-46
129	C12orf57	6.88371e-05	0.618576	0.413	0.454	1
130	RPS15A	5.54328e-185	0.614851	0.991	0.989	1.09302e-180
131	RPS3A	1.08084e-155	0.614318	0.986	0.981	2.13119e-151
132	FOS	1.24901e-62	0.612181	0.962	0.945	2.4628e-58
133	PNRC1	3.03929e-52	0.610517	0.828	0.827	5.99287e-48
134	FPR2	2.66864e-34	0.610348	0.29	0.162	5.26202e-30
135	RPS8	6.45275e-141	0.610098	0.977	0.968	1.27235e-136
136	KLF2	1.29974e-27	0.605982	0.387	0.294	2.56283e-23
137	PLBD1	1.15341e-10	0.602895	0.376	0.373	2.2743e-06
138	IGHA1	0.117498	0.599684	0.402	0.488	1
139	GCA	9.70056e-20	0.595553	0.545	0.554	1.91276e-15
140	RPL13	6.45029e-167	0.588088	0.997	0.993	1.27187e-162
141	RPLP1	3.89742e-174	0.581108	0.997	0.996	7.68494e-170
142	AGTRAP	6.92651e-28	0.57932	0.449	0.38	1.36577e-23
143	RPS14	1.89524e-162	0.57772	0.996	0.989	3.73703e-158
144	RPL29	3.83748e-143	0.575703	0.973	0.967	7.56673e-139
145	MIDN	2.63011e-15	0.574977	0.41	0.387	5.18605e-11
146	RPL11	1.81776e-180	0.573792	0.997	0.989	3.58427e-176
147	LILRA5	3.62876e-47	0.570786	0.414	0.253	7.15519e-43
148	MCL1	1.29573e-59	0.565811	0.879	0.887	2.55492e-55
149	LAMTOR4	6.73045e-61	0.565389	0.807	0.823	1.32711e-56
150	NCF1	8.21336e-15	0.563038	0.501	0.494	1.61951e-10
151	SNHG25	1.34818e-21	0.557652	0.344	0.272	2.65835e-17
152	EIF3E	2.58657e-38	0.553188	0.694	0.711	5.10019e-34
153	RPL18A	2.67628e-139	0.548809	0.985	0.984	5.27709e-135
154	IVNS1ABP	0.00881823	0.548408	0.389	0.441	1
155	ASGR1	3.65246e-23	0.546805	0.319	0.232	7.20192e-19
156	C14orf2	7.33415e-66	0.54635	0.897	0.9	1.44615e-61
157	DUSP6	3.11446e-20	0.544457	0.517	0.459	6.1411e-16
158	RP11-386I14.4	0.0276237	0.543098	0.4	0.451	1
159	FPR1	1.65629e-36	0.542453	0.603	0.525	3.26587e-32
160	LINC00152	0.0161605	0.53985	0.455	0.523	1
161	PPIF	0.00215632	0.53587	0.347	0.485	1
162	DUSP1	1.63428e-74	0.535756	0.977	0.944	3.22248e-70
163	RPS27	2.54776e-176	0.529826	1	0.997	5.02368e-172
164	CCNL1	5.59219e-29	0.527841	0.682	0.704	1.10267e-24
165	HSD17B11	1.04043e-16	0.527804	0.497	0.499	2.05151e-12
166	ANXA1	9.31106e-39	0.526745	0.791	0.79	1.83596e-34
167	RP6-159A1.4	2.73962e-57	0.525428	0.18	0.047	5.40198e-53
168	SULT1A1	9.66809e-21	0.525302	0.258	0.177	1.90635e-16
169	IL6	0.00400218	0.524661	0.113	0.148	1
170	RPS12	8.10172e-141	0.523815	0.996	0.991	1.5975e-136
171	CD93	8.163e-24	0.519886	0.398	0.316	1.60958e-19
172	PRAM1	3.84404e-29	0.519885	0.231	0.13	7.57969e-25
173	RPL36A	2.26741e-69	0.51835	0.92	0.922	4.47088e-65
174	CEBPB	8.75506e-46	0.515865	0.846	0.814	1.72632e-41
175	IRAK3	1.74152e-28	0.51253	0.278	0.172	3.43393e-24
176	AHNAK	2.90884e-17	0.511448	0.506	0.503	5.73565e-13
177	CDKN2D	4.13838e-27	0.50949	0.248	0.147	8.16005e-23
178	EMP1	0.351053	0.502182	0.163	0.189	1
179	TESC	3.88375e-36	0.499575	0.194	0.084	7.65798e-32
180	CKAP4	2.60242e-48	0.495625	0.207	0.074	5.13146e-44
181	BTG1	1.97534e-36	0.492623	0.851	0.851	3.89497e-32
182	RPL23	2.5041e-81	0.485914	0.933	0.934	4.93758e-77
183	RPL10	4.41528e-120	0.482962	0.998	0.996	8.70605e-116
184	SLC25A6	1.23767e-44	0.480476	0.843	0.849	2.44044e-40
185	LIMD2	1.17338e-17	0.476914	0.536	0.526	2.31368e-13
186	CCDC69	2.06052e-20	0.476494	0.25	0.171	4.06294e-16
187	FBXL5	6.40735e-10	0.476488	0.314	0.29	1.2634e-05
188	AREG	0.00332936	0.47392	0.271	0.255	1
189	CHP1	5.75608e-11	0.473195	0.382	0.374	1.13498e-06
190	RPS27A	1.23787e-119	0.472317	0.989	0.986	2.44084e-115
191	RPS4Y1	1.44384e-09	0.47218	0.44	0.43	2.84697e-05
192	RGS2	7.20087e-13	0.47067	0.691	0.693	1.41987e-08
193	VSTM1	5.99694e-57	0.470299	0.141	0.025	1.18248e-52
194	TNFAIP3	2.63695e-05	0.468941	0.562	0.63	0.519955
195	UBA52	1.41998e-138	0.468236	0.989	0.987	2.79991e-134
196	NACA	5.57521e-53	0.467375	0.893	0.916	1.09932e-48
197	PRKCB	1.66756e-11	0.466694	0.36	0.335	3.28809e-07
198	RPL13A	9.33943e-116	0.463993	0.997	0.996	1.84155e-111
199	ATP5G2	7.77773e-55	0.463942	0.879	0.892	1.53361e-50
200	LYZ	9.81671e-65	0.463455	0.991	0.98	1.93566e-60
201	GLIPR1	2.70659e-15	0.462413	0.561	0.586	5.33686e-11
202	CD48	2.24215e-28	0.460027	0.643	0.649	4.42106e-24
203	IFITM2	2.19586e-24	0.460023	0.771	0.774	4.3298e-20
204	NUMB	2.83223e-13	0.458184	0.384	0.353	5.58458e-09
205	RPS28	8.13405e-132	0.458138	0.996	0.994	1.60387e-127
206	BLVRB	1.83203e-14	0.456879	0.525	0.537	3.61239e-10
207	INSIG1	0.262567	0.456711	0.257	0.318	1
208	LRRK2	2.37244e-17	0.456219	0.211	0.137	4.67797e-13
209	RPL30	6.1427e-84	0.45493	0.972	0.969	1.21122e-79
210	RPS6	1.17706e-91	0.448865	0.986	0.978	2.32093e-87
211	BST1	3.03055e-19	0.448341	0.245	0.167	5.97563e-15
212	TOMM7	3.08066e-54	0.445622	0.866	0.894	6.07444e-50
213	RPLP2	2.5633e-125	0.442466	0.997	0.995	5.05432e-121
214	SSH2	1.36429e-15	0.43896	0.25	0.184	2.69012e-11
215	UBXN11	3.83505e-20	0.438277	0.205	0.126	7.56196e-16
216	EIF3M	7.87278e-11	0.436686	0.5	0.539	1.55236e-06
217	CES1	2.07637e-33	0.435763	0.151	0.054	4.09419e-29
218	MAP3K8	0.00036562	0.43136	0.395	0.422	1
219	RPL31	2.59604e-88	0.430195	0.972	0.969	5.11888e-84
220	TMEM154	4.63479e-24	0.428163	0.165	0.082	9.13888e-20
221	RPS15	1.1941e-109	0.426883	0.994	0.992	2.35452e-105
222	CNPY3	7.85293e-12	0.425841	0.521	0.563	1.54844e-07
223	UQCRB	3.5751e-36	0.425614	0.841	0.878	7.04939e-32
224	VEGFA	0.60465	0.42254	0.263	0.31	1
225	ATP2B1	0.000739142	0.422053	0.341	0.36	1
226	RAB3D	1.18512e-46	0.421914	0.153	0.041	2.33683e-42
227	TMEM107	0.34734	0.421829	0.266	0.301	1
228	PFKFB3	0.000863895	0.417055	0.285	0.286	1
229	PLAUR	1.08501e-05	0.413872	0.672	0.834	0.213942
230	MT-ND3	1.66272e-77	0.413665	0.996	0.983	3.27856e-73
231	FAU	7.10041e-114	0.412773	0.993	0.988	1.40006e-109
232	MEGF9	6.07156e-16	0.412393	0.178	0.111	1.19719e-11
233	HACD4	6.03923e-06	0.411661	0.302	0.298	0.119082
234	FLNA	2.2607e-21	0.409538	0.624	0.625	4.45765e-17
235	RPL24	4.31329e-69	0.404607	0.95	0.947	8.50495e-65
236	TRIB1	7.79431e-05	0.403031	0.295	0.289	1
237	ITGAM	2.31511e-10	0.402889	0.274	0.223	4.56494e-06
238	PMAIP1	0.442151	0.401757	0.285	0.315	1
239	GNB2L1	1.25336e-61	0.39843	0.943	0.943	2.47137e-57
240	RPL22	2.37685e-60	0.397949	0.935	0.94	4.68668e-56
241	GPCPD1	0.000121456	0.397586	0.319	0.323	1
242	SERPINB1	5.55415e-25	0.395253	0.712	0.728	1.09517e-20
243	MSRB1	0.00443676	0.393599	0.256	0.263	1
244	NOTCH2	7.57005e-12	0.393052	0.224	0.169	1.49266e-07
245	MPEG1	1.00271e-14	0.391244	0.514	0.486	1.97715e-10
246	CCNY	5.3973e-11	0.390627	0.203	0.151	1.06424e-06
247	RPS16	1.54774e-92	0.389944	0.987	0.986	3.05184e-88
248	RPL12	2.7739e-78	0.389217	0.979	0.985	5.46957e-74
249	MTMR11	2.02752e-38	0.389061	0.157	0.053	3.99786e-34
250	ARL4A	0.000168096	0.388507	0.261	0.25	1
251	SORL1	8.71285e-12	0.387012	0.221	0.164	1.718e-07
252	RSL24D1	3.90715e-06	0.385741	0.468	0.522	0.0770412
253	MTPN	1.96881e-08	0.385586	0.469	0.509	0.000388211
254	CARS2	3.54325e-10	0.383568	0.171	0.123	6.98658e-06
255	KDM6B	0.00267029	0.381737	0.319	0.336	1
256	JMJD1C	0.0179407	0.380908	0.348	0.39	1
257	SNHG9	1.29903e-05	0.37912	0.261	0.243	0.256143
258	EEF1A1	4.90991e-61	0.378514	0.994	0.994	9.68135e-57
259	RPL18	2.26056e-65	0.377112	0.961	0.971	4.45737e-61
260	ZEB2	5.19011e-15	0.375906	0.61	0.645	1.02339e-10
261	LILRA2	2.18341e-14	0.375202	0.28	0.214	4.30524e-10
262	BACH1	1.57641e-07	0.374762	0.268	0.237	0.00310837
263	RPL27	6.44575e-67	0.374526	0.965	0.963	1.27097e-62
264	EIF1B	2.6364e-05	0.372373	0.417	0.458	0.519846
265	RPL14	2.51284e-59	0.37226	0.947	0.953	4.95482e-55
266	H3F3B	9.98668e-28	0.370002	0.984	0.982	1.96917e-23
267	HOTAIRM1	6.50997e-12	0.368476	0.206	0.15	1.28364e-07
268	DAZAP2	2.84764e-23	0.367523	0.744	0.798	5.61497e-19
269	RNF144B	0.00195489	0.367085	0.265	0.264	1
270	TPT1	7.70355e-68	0.366836	0.993	0.991	1.51899e-63
271	RPS26	3.63595e-14	0.365223	0.889	0.927	7.16936e-10
272	PGLS	7.48622e-09	0.362391	0.528	0.597	0.000147613
273	ATP13A3	0.468377	0.361816	0.262	0.293	1
274	RPS17	2.10539e-65	0.360937	0.973	0.973	4.15141e-61
275	RNASE2	2.47774e-06	0.354653	0.222	0.187	0.0488561
276	PCBP2	7.01764e-18	0.353659	0.696	0.75	1.38374e-13
277	BTF3	1.8934e-29	0.353635	0.84	0.873	3.73341e-25
278	SERPINA1	3.20096e-25	0.35326	0.813	0.794	6.31165e-21
279	GAS7	1.22121e-14	0.352404	0.164	0.101	2.40798e-10
280	THBD	0.001478	0.350729	0.244	0.324	1
281	GSTP1	1.6827e-21	0.349415	0.825	0.871	3.31795e-17
282	RPL37A	1.06044e-63	0.349087	0.986	0.986	2.09097e-59
283	NRGN	3.15414e-20	0.348779	0.143	0.07	6.21933e-16
284	PLEK	0.264495	0.348323	0.514	0.618	1
285	RASGRP2	1.06359e-11	0.348249	0.192	0.135	2.09718e-07
286	GNG2	2.79074e-07	0.348043	0.203	0.166	0.00550278
287	PTCH2	0.000234141	0.34684	0.177	0.154	1
288	SMARCD3	4.86258e-29	0.344524	0.125	0.043	9.58803e-25
289	BTG2	0.0109238	0.342707	0.427	0.478	1
290	RASSF3	3.64851e-05	0.341879	0.235	0.215	0.719414
291	JUNB	2.76481e-22	0.340594	0.928	0.925	5.45165e-18
292	RPS7	2.53171e-55	0.340409	0.961	0.962	4.99203e-51
293	RPL19	1.72821e-68	0.340017	0.987	0.991	3.40769e-64
294	GLTSCR2	1.72411e-13	0.3388	0.626	0.668	3.3996e-09
295	COTL1	1.11358e-27	0.337883	0.921	0.921	2.19576e-23
296	PLAC8	6.70844e-32	0.335232	0.414	0.271	1.32277e-27
297	USP3	1.74031e-05	0.33442	0.252	0.233	0.343154
298	HMGB2	6.59001e-08	0.333442	0.444	0.458	0.00129942
299	RPL41	2.59221e-86	0.330815	1	0.998	5.11131e-82
300	CAST	0.000432744	0.329573	0.452	0.511	1
301	ZFP36	1.4194e-20	0.329289	0.908	0.911	2.79877e-16
302	SEC11A	3.88717e-09	0.329122	0.6	0.683	7.66472e-05
303	RILPL2	0.000203623	0.327082	0.416	0.457	1
304	PNP	0.0280444	0.326525	0.193	0.189	1
305	CORO1A	5.8179e-25	0.325683	0.811	0.808	1.14717e-20
306	EEF2	1.52448e-19	0.325588	0.78	0.813	3.00597e-15
307	METTL7A	4.12459e-06	0.325024	0.183	0.152	0.0813286
308	ETS2	0.000441816	0.324975	0.445	0.479	1
309	CCNI	9.28885e-18	0.32462	0.738	0.786	1.83158e-13
310	STX11	0.0658765	0.32407	0.379	0.436	1
311	TCEB2	3.17214e-29	0.323523	0.875	0.907	6.25482e-25
312	KLF10	0.0634574	0.323351	0.289	0.312	1
313	SMCHD1	0.0016284	0.322985	0.276	0.28	1
314	EVI2A	0.0439447	0.322584	0.453	0.542	1
315	SLC24A4	1.85282e-43	0.321906	0.117	0.023	3.6534e-39
316	BIRC2	0.0285131	0.321021	0.288	0.31	1
317	NBEAL1	4.42456e-12	0.319478	0.723	0.777	8.72435e-08
318	RPS4X	2.41651e-51	0.319189	0.97	0.969	4.76488e-47
319	RCSD1	0.0106	0.318754	0.259	0.267	1
320	PHACTR1	0.0161664	0.318333	0.304	0.311	1
321	MAP2K3	0.0422869	0.316916	0.319	0.353	1
322	RPS18	1.74955e-61	0.314564	0.993	0.99	3.44977e-57
323	PTP4A2	0.000911227	0.312445	0.534	0.632	1
324	LINC00877	2.12048e-21	0.312151	0.112	0.045	4.18117e-17
325	EMP3	2.98816e-23	0.311944	0.865	0.904	5.89206e-19
326	CDKN1A	0.400077	0.311173	0.436	0.509	1
327	COMMD6	1.22075e-20	0.310019	0.764	0.794	2.40707e-16
328	EIF3L	2.24849e-09	0.309578	0.528	0.54	4.43357e-05
329	FAM200B	0.00869862	0.30888	0.236	0.238	1
330	C7orf73	9.95539e-07	0.30827	0.506	0.566	0.01963
331	RPL8	2.14011e-57	0.307558	0.981	0.98	4.21987e-53
332	LUCAT1	1.88292e-13	0.307445	0.125	0.068	3.71274e-09
333	TLE4	0.000725749	0.307052	0.274	0.268	1
334	UBE2R2	0.138125	0.306335	0.28	0.317	1
335	EIF2S3	0.180731	0.306322	0.342	0.4	1
336	RPS23	3.47674e-58	0.306275	0.98	0.977	6.85543e-54
337	LRRFIP1	6.05881e-11	0.306157	0.665	0.73	1.19468e-06
338	KCNE3	5.88759e-09	0.305749	0.151	0.105	0.000116092
339	FOSL2	0.01759	0.305101	0.344	0.368	1
340	JUND	4.67583e-05	0.303405	0.591	0.678	0.92198
341	STX10	0.0175993	0.301859	0.283	0.302	1
342	EAF1	1.36076e-05	0.301678	0.178	0.147	0.268315
343	TMA7	3.11716e-28	0.301615	0.877	0.895	6.14642e-24
344	RNU12	0.00471745	0.299099	0.159	0.142	1
345	WDR74	0.448961	0.299074	0.199	0.219	1
346	TMEM71	2.77048e-20	0.298603	0.124	0.055	5.46282e-16
347	PTGER2	4.60911e-09	0.298363	0.171	0.123	9.08825e-05
348	EIF4B	0.0258101	0.297804	0.37	0.425	1
349	TNIP1	0.7094	0.297323	0.333	0.403	1
350	TALDO1	3.51204e-07	0.297301	0.646	0.731	0.00692504
351	ASGR2	8.44934e-12	0.296846	0.128	0.075	1.66604e-07
352	POLE4	0.0422068	0.295317	0.389	0.449	1
353	TNFAIP2	0.000118831	0.295274	0.372	0.378	1
354	KLF4	0.00686881	0.295257	0.464	0.506	1
355	COX7A2L	0.00436111	0.294095	0.483	0.572	1
356	IGKC	0.00754699	0.293832	0.604	0.724	1
357	NDUFB1	9.77244e-14	0.293568	0.795	0.859	1.92693e-09
358	RP11-295G20.2	2.54709e-15	0.291741	0.109	0.053	5.02235e-11
359	EIF3F	7.57056e-08	0.291327	0.573	0.637	0.00149276
360	EIF3H	4.40692e-06	0.28805	0.579	0.673	0.0868956
361	ODF3B	0.0185026	0.288	0.363	0.402	1
362	C9orf72	0.140715	0.286424	0.267	0.289	1
363	ANPEP	0.303427	0.286302	0.221	0.229	1
364	ADD3	3.83146e-05	0.285941	0.149	0.121	0.755488
365	CPPED1	0.560196	0.285169	0.287	0.335	1
366	PECAM1	0.135041	0.284271	0.321	0.354	1
367	ERICH1	0.202004	0.284013	0.272	0.302	1
368	PLP2	0.000458099	0.283637	0.506	0.566	1
369	DDX21	0.0332995	0.282658	0.435	0.499	1
370	ZNF90	0.306273	0.281979	0.419	0.498	1
371	RP5-1171I10.5	0.853165	0.281611	0.313	0.37	1
372	RPL36	3.78102e-41	0.281507	0.979	0.981	7.45542e-37
373	GADD45B	0.156943	0.281128	0.576	0.708	1
374	AC013461.1	0.000136213	0.280027	0.143	0.117	1
375	ARHGAP26	0.000497643	0.279923	0.175	0.155	1
376	MYADM	0.0949975	0.278104	0.342	0.374	1
377	TMEM170B	4.52288e-15	0.277943	0.122	0.063	8.91821e-11
378	POLR1D	0.227132	0.276042	0.387	0.468	1
379	ZNF467	1.4304e-05	0.275498	0.158	0.128	0.282045
380	LTB4R	1.36371e-07	0.27542	0.128	0.089	0.00268896
381	HIPK3	0.129733	0.275203	0.192	0.2	1
382	ABTB1	1.34922e-06	0.275122	0.178	0.142	0.026604
383	NHSL2	0.163854	0.273658	0.247	0.266	1
384	CLEC4E	0.0482137	0.27327	0.348	0.367	1
385	WTAP	0.00120705	0.272837	0.363	0.501	1
386	DDX3X	0.0146449	0.272751	0.507	0.607	1
387	C5AR1	0.0284265	0.272076	0.369	0.386	1
388	RPS11	1.27753e-36	0.270032	0.965	0.977	2.51904e-32
389	RPL23A	3.02241e-42	0.269814	0.967	0.971	5.95959e-38
390	FOSB	0.000552482	0.268896	0.63	0.699	1
391	DPEP2	3.89333e-07	0.267943	0.133	0.096	0.00767687
392	CLEC7A	3.51044e-07	0.266519	0.682	0.768	0.00692188
393	JARID2	0.514457	0.265615	0.221	0.243	1
394	TRIM25	0.0030777	0.265478	0.151	0.134	1
395	RPL5	1.58595e-25	0.265098	0.881	0.898	3.12717e-21
396	RNF19B	0.0197365	0.264347	0.224	0.291	1
397	HPSE	0.0082879	0.263379	0.188	0.174	1
398	IFIT2	8.76983e-08	0.263164	0.154	0.231	0.00172924
399	TLE3	0.852571	0.262389	0.209	0.236	1
400	UBE2D1	0.338856	0.261252	0.397	0.474	1
401	RPL15	2.87598e-38	0.260714	0.977	0.979	5.67086e-34
402	ADRBK1	0.855809	0.259483	0.251	0.293	1
403	YBX3	0.865205	0.259192	0.452	0.549	1
404	CATSPER1	0.0001598	0.258069	0.14	0.114	1
405	AGTPBP1	6.58755e-08	0.2571	0.13	0.09	0.00129893
406	CASP1	0.000838101	0.256314	0.531	0.605	1
407	MRPL33	0.199599	0.252435	0.448	0.55	1
408	FXYD5	8.60206e-12	0.252174	0.75	0.836	1.69615e-07
409	RXRA	0.00447517	0.251963	0.235	0.229	1
410	VIM-AS1	0.00171004	0.251739	0.127	0.106	1
411	CX3CR1	6.28427e-08	0.251414	0.108	0.069	0.00123913
412	RABGAP1L	0.306637	0.250414	0.208	0.219	1
413	RAB27A	0.040744	0.250226	0.189	0.186	1
414	MYO1G	0.00911621	0.250201	0.403	0.443	1
415	TRPM2	1.11193e-53	-0.250192	0.027	0.169	2.1925e-49
416	PGK1	1.20971e-21	-0.250206	0.7	0.863	2.38531e-17
417	TRADD	2.26245e-55	-0.250245	0.146	0.376	4.4611e-51
418	PTGES2	1.11136e-67	-0.25093	0.084	0.305	2.19139e-63
419	CEACAM4	5.96805e-41	-0.251348	0.065	0.208	1.17678e-36
420	PSMF1	2.00333e-56	-0.251349	0.168	0.414	3.95016e-52
421	PARP14	2.17777e-39	-0.251831	0.24	0.465	4.29413e-35
422	DOK2	3.42588e-37	-0.251852	0.349	0.599	6.75514e-33
423	NR4A3	3.48389e-34	-0.251969	0.098	0.242	6.86953e-30
424	TRIP6	1.68464e-69	-0.252334	0.02	0.186	3.32178e-65
425	MRPL52	1.17212e-33	-0.252403	0.408	0.666	2.31118e-29
426	RAD23A	1.07242e-46	-0.252645	0.271	0.536	2.11461e-42
427	AUP1	8.23468e-49	-0.252782	0.262	0.527	1.62371e-44
428	SEPW1	6.44082e-48	-0.252982	0.288	0.562	1.27e-43
429	CYBA	4.21533e-41	-0.253624	0.992	0.996	8.31179e-37
430	ATP5G1	2.15679e-43	-0.253722	0.296	0.553	4.25277e-39
431	NUDT1	5.40191e-50	-0.253786	0.15	0.365	1.06515e-45
432	PALD1	7.92202e-69	-0.253855	0.003	0.148	1.56206e-64
433	TM2D2	1.95532e-60	-0.25394	0.065	0.254	3.85549e-56
434	TNFRSF21	2.45672e-48	-0.254212	0.032	0.167	4.84416e-44
435	DENND1B	6.78348e-57	-0.254321	0.064	0.243	1.33757e-52
436	RNF181	2.89632e-39	-0.254748	0.473	0.754	5.71097e-35
437	DSE	1.22009e-52	-0.254923	0.255	0.532	2.40577e-48
438	ARF1	8.20144e-32	-0.255641	0.497	0.744	1.61716e-27
439	IFIH1	1.64469e-44	-0.255901	0.068	0.222	3.243e-40
440	TPMT	2.33473e-57	-0.255932	0.152	0.389	4.60363e-53
441	MORF4L1	2.7219e-32	-0.256562	0.574	0.824	5.36703e-28
442	NDUFB8	1.7132e-32	-0.256626	0.462	0.709	3.37809e-28
443	MAP7D1	6.05227e-57	-0.25664	0.175	0.426	1.19339e-52
444	H2AFY	7.92754e-29	-0.256963	0.62	0.83	1.56315e-24
445	NINJ1	2.11731e-31	-0.257404	0.487	0.71	4.17491e-27
446	ATRAID	1.3511e-48	-0.258024	0.26	0.525	2.6641e-44
447	TMEM9B	7.38541e-56	-0.258042	0.209	0.476	1.45626e-51
448	SEL1L3	2.55129e-67	-0.258126	0.023	0.188	5.03062e-63
449	GDI2	1.20033e-21	-0.258318	0.527	0.724	2.36681e-17
450	FRMD4A	7.43908e-63	-0.258357	0.003	0.136	1.46684e-58
451	CCDC167	1.69825e-60	-0.258513	0.087	0.291	3.34861e-56
452	RAB9A	1.00685e-53	-0.258526	0.081	0.266	1.9853e-49
453	MRPL40	2.05303e-58	-0.258533	0.117	0.339	4.04816e-54
454	PFDN2	6.11536e-39	-0.258714	0.319	0.571	1.20583e-34
455	TNFRSF14	3.6362e-49	-0.259291	0.245	0.507	7.16986e-45
456	SSR3	2.49564e-38	-0.260452	0.384	0.642	4.92089e-34
457	ACO2	2.8901e-62	-0.26077	0.12	0.35	5.6987e-58
458	NAGA	1.81322e-52	-0.260894	0.182	0.423	3.57531e-48
459	ZNF706	3.9994e-34	-0.261178	0.394	0.642	7.88602e-30
460	CYB5A	6.41542e-57	-0.261282	0.071	0.256	1.26499e-52
461	TNFAIP8L2	4.12098e-62	-0.261328	0.104	0.326	8.12575e-58
462	LSM2	6.45273e-57	-0.261401	0.166	0.411	1.27235e-52
463	PDAP1	1.05318e-60	-0.261515	0.152	0.401	2.07666e-56
464	RHOC	8.61434e-71	-0.261614	0.222	0.526	1.69857e-66
465	NDUFA13	1.16059e-31	-0.26167	0.64	0.86	2.28844e-27
466	UBE2F	5.6967e-53	-0.261748	0.208	0.464	1.12328e-48
467	ARF4	5.8694e-46	-0.261778	0.307	0.58	1.15733e-41
468	QSOX1	7.71571e-51	-0.262163	0.202	0.447	1.52138e-46
469	AP1S1	5.91129e-59	-0.262334	0.077	0.271	1.16559e-54
470	DRAM1	1.59692e-45	-0.26241	0.109	0.29	3.1488e-41
471	COPZ1	1.22981e-59	-0.262639	0.211	0.486	2.42494e-55
472	SLC25A19	8.26608e-61	-0.262654	0.054	0.236	1.62991e-56
473	SPINT1	3.64451e-65	-0.262803	0.051	0.239	7.18625e-61
474	EDEM2	1.84942e-58	-0.262884	0.084	0.281	3.64668e-54
475	MT1F	1.72722e-23	-0.263165	0.105	0.222	3.40573e-19
476	KCNMB1	4.99537e-49	-0.263592	0.07	0.236	9.84987e-45
477	IFIT3	3.09153e-36	-0.263597	0.161	0.342	6.09588e-32
478	H2AFV	2.83134e-41	-0.263826	0.343	0.61	5.58283e-37
479	MRPL57	8.3158e-51	-0.263837	0.263	0.538	1.63971e-46
480	USMG5	1.42188e-24	-0.263846	0.7	0.867	2.80366e-20
481	S1PR2	2.48681e-63	-0.263862	0.013	0.16	4.90349e-59
482	PIGT	3.46099e-58	-0.263882	0.111	0.327	6.82439e-54
483	MATK	1.03936e-34	-0.263944	0.025	0.124	2.04941e-30
484	ATP6V1B2	2.09424e-31	-0.264485	0.395	0.637	4.12942e-27
485	TPP1	3.38041e-35	-0.264548	0.434	0.695	6.66549e-31
486	TSPAN15	2.06573e-64	-0.264698	0.005	0.144	4.07321e-60
487	ARPC2	3.99245e-32	-0.264749	0.859	0.939	7.87231e-28
488	COX6A1	1.61142e-26	-0.264757	0.71	0.873	3.1774e-22
489	ABL2	9.65996e-47	-0.265235	0.083	0.254	1.90475e-42
490	NASP	1.55309e-54	-0.265246	0.127	0.341	3.06239e-50
491	PFKP	3.15997e-62	-0.265509	0.052	0.234	6.23083e-58
492	ILF2	3.66065e-58	-0.265543	0.176	0.427	7.21808e-54
493	GNAS	9.79677e-34	-0.266009	0.416	0.669	1.93173e-29
494	PACSIN2	1.66956e-58	-0.266903	0.084	0.282	3.29204e-54
495	PARP12	2.23083e-59	-0.267386	0.077	0.273	4.39876e-55
496	COX8A	7.53839e-32	-0.267595	0.762	0.915	1.48642e-27
497	SNRPD1	7.61923e-48	-0.267994	0.28	0.551	1.50236e-43
498	MAX	5.28143e-58	-0.268048	0.169	0.42	1.04139e-53
499	DUSP3	2.3137e-57	-0.268423	0.115	0.331	4.56215e-53
500	GGT5	3.68153e-43	-0.268462	0.027	0.146	7.25924e-39
501	MRPL51	1.45565e-47	-0.268471	0.307	0.588	2.87026e-43
502	LMAN1	5.54361e-64	-0.268682	0.058	0.248	1.09309e-59
503	COX5B	1.30006e-28	-0.268734	0.773	0.919	2.56345e-24
504	PTMA	7.5689e-41	-0.268946	0.984	0.994	1.49244e-36
505	SATB1	4.17733e-42	-0.269275	0.11	0.284	8.23687e-38
506	HS3ST1	4.18506e-44	-0.269659	0.021	0.137	8.25211e-40
507	CCT2	1.24274e-57	-0.269871	0.121	0.34	2.45043e-53
508	MRPS7	8.11047e-64	-0.270304	0.139	0.384	1.59922e-59
509	LAGE3	5.28846e-59	-0.270628	0.144	0.383	1.04278e-54
510	DNAJC15	2.90457e-48	-0.270878	0.308	0.59	5.72723e-44
511	ADAM8	8.64889e-48	-0.270887	0.216	0.456	1.70539e-43
512	RPS19BP1	5.71293e-48	-0.270898	0.286	0.559	1.12648e-43
513	ASNA1	1.41739e-58	-0.271066	0.19	0.449	2.79482e-54
514	SLIRP	7.57633e-31	-0.271072	0.413	0.66	1.4939e-26
515	SUSD3	5.43474e-61	-0.271165	0.045	0.217	1.07162e-56
516	LYSMD2	3.25113e-48	-0.271532	0.202	0.438	6.41057e-44
517	YIF1A	4.60757e-63	-0.272531	0.145	0.393	9.08521e-59
518	CTNNA1	6.64391e-55	-0.273039	0.173	0.415	1.31005e-50
519	PPA2	2.60802e-64	-0.273177	0.143	0.393	5.14249e-60
520	NDUFA9	1.97813e-57	-0.273449	0.136	0.365	3.90047e-53
521	CD3D	1.25159e-31	-0.273843	0.24	0.433	2.46789e-27
522	SRSF7	1.97343e-40	-0.27544	0.353	0.623	3.89122e-36
523	TSPAN33	1.02194e-70	-0.275542	0.019	0.186	2.01505e-66
524	FUCA2	8.71382e-63	-0.275622	0.101	0.32	1.71819e-58
525	CDK2AP2	1.16081e-60	-0.275877	0.147	0.391	2.28889e-56
526	APOL4	4.92879e-66	-0.275981	0.008	0.153	9.71858e-62
527	BHLHE40	8.71725e-47	-0.276251	0.296	0.556	1.71887e-42
528	SQSTM1	4.49287e-41	-0.276785	0.356	0.616	8.85904e-37
529	AHSA1	1.00698e-61	-0.276988	0.094	0.306	1.98557e-57
530	STX4	4.22615e-56	-0.277109	0.162	0.401	8.33313e-52
531	RPSA	1.11648e-17	-0.277233	0.822	0.914	2.20148e-13
532	UGCG	4.34022e-56	-0.277343	0.045	0.208	8.55805e-52
533	SUSD6	3.75083e-57	-0.277449	0.125	0.344	7.39589e-53
534	RPA3	1.81318e-56	-0.277742	0.15	0.381	3.57522e-52
535	OTOA	8.56635e-51	-0.277918	0.011	0.131	1.68911e-46
536	TUBB6	9.81706e-59	-0.278401	0.069	0.255	1.93573e-54
537	BRI3	1.366e-22	-0.278478	0.605	0.785	2.69347e-18
538	NGFRAP1	1.06739e-43	-0.278833	0.025	0.143	2.10467e-39
539	TM6SF1	1.87971e-67	-0.279911	0.067	0.274	3.70641e-63
540	TCF4	8.73663e-50	-0.280029	0.077	0.25	1.72269e-45
541	MIF4GD	5.14388e-60	-0.280354	0.12	0.345	1.01427e-55
542	GNG5	5.30295e-30	-0.280432	0.66	0.871	1.04564e-25
543	SDHD	1.32005e-58	-0.280499	0.222	0.494	2.60288e-54
544	FBXO6	1.11947e-72	-0.280502	0.086	0.317	2.20738e-68
545	TMEM50A	1.77846e-37	-0.280548	0.5	0.773	3.50677e-33
546	TRAPPC3	2.61631e-63	-0.280723	0.184	0.453	5.15885e-59
547	HSPA9	1.27337e-64	-0.280949	0.153	0.409	2.51084e-60
548	MOB1A	6.77815e-35	-0.281119	0.522	0.773	1.33652e-30
549	IGHG1	0.000412705	-0.281401	0.246	0.315	1
550	GNPTAB	4.91625e-67	-0.281746	0.085	0.303	9.69386e-63
551	MKNK1	1.21449e-57	-0.282017	0.123	0.341	2.39473e-53
552	RAB8A	9.36719e-59	-0.282111	0.21	0.478	1.84702e-54
553	MRPL34	5.79762e-61	-0.282265	0.144	0.384	1.14318e-56
554	RNASET2	2.17926e-23	-0.282558	0.609	0.799	4.29706e-19
555	GADD45GIP1	5.08441e-54	-0.282889	0.309	0.61	1.00254e-49
556	CSF2RB	2.17625e-47	-0.282923	0.147	0.354	4.29113e-43
557	CD151	8.72344e-53	-0.282997	0.177	0.411	1.72009e-48
558	PCNA	1.61529e-54	-0.283365	0.057	0.227	3.18503e-50
559	REPIN1	6.59857e-73	-0.283598	0.052	0.257	1.30111e-68
560	PTPN6	1.12833e-42	-0.283802	0.401	0.675	2.22484e-38
561	CORO1C	7.15042e-54	-0.284563	0.235	0.501	1.40992e-49
562	MICAL1	3.43393e-65	-0.285305	0.094	0.315	6.77102e-61
563	PRDX6	3.34917e-39	-0.285408	0.365	0.631	6.6039e-35
564	FAM50A	2.88606e-51	-0.286154	0.239	0.5	5.69073e-47
565	TMEM208	7.89555e-59	-0.28633	0.193	0.454	1.55684e-54
566	SOCS1	6.60654e-42	-0.286341	0.088	0.247	1.30268e-37
567	ZDHHC12	1.28268e-60	-0.286568	0.17	0.425	2.52919e-56
568	PSMC5	2.90594e-56	-0.286831	0.238	0.508	5.72993e-52
569	ATP5A1	1.47924e-36	-0.287046	0.376	0.615	2.91676e-32
570	SOD1	3.1307e-47	-0.287163	0.365	0.65	6.17312e-43
571	CDC37	1.20389e-42	-0.287514	0.394	0.665	2.37383e-38
572	PSMB10	6.61915e-40	-0.287675	0.377	0.637	1.30516e-35
573	TMBIM1	3.40389e-60	-0.287709	0.132	0.364	6.7118e-56
574	ABR	8.19456e-63	-0.287879	0.079	0.282	1.6158e-58
575	SUB1	1.47616e-31	-0.288369	0.818	0.914	2.91069e-27
576	SAMHD1	2.94783e-38	-0.288531	0.478	0.752	5.81253e-34
577	LRP10	2.44448e-53	-0.288704	0.168	0.398	4.82003e-49
578	UBE2A	4.90776e-57	-0.289108	0.231	0.508	9.67711e-53
579	DOCK4	8.25303e-62	-0.289236	0.041	0.213	1.62733e-57
580	RAB1A	4.26021e-43	-0.289333	0.34	0.606	8.40028e-39
581	CAP1	3.92931e-33	-0.289493	0.639	0.838	7.74782e-29
582	ARF3	3.0324e-65	-0.289558	0.226	0.52	5.97928e-61
583	G3BP1	4.17961e-59	-0.289754	0.128	0.355	8.24135e-55
584	COX7A2	5.05029e-35	-0.290003	0.779	0.919	9.95816e-31
585	ATPIF1	3.97087e-43	-0.290034	0.357	0.627	7.82977e-39
586	SNX5	6.80789e-60	-0.290492	0.152	0.396	1.34238e-55
587	XAF1	1.37427e-46	-0.290605	0.155	0.361	2.70978e-42
588	CD38	6.29823e-51	-0.290694	0.038	0.182	1.24188e-46
589	UGP2	4.50406e-58	-0.291135	0.241	0.523	8.88111e-54
590	SELT	1.18962e-41	-0.291576	0.445	0.725	2.34569e-37
591	ARID5B	2.75319e-53	-0.291657	0.084	0.268	5.42874e-49
592	SIL1	3.65208e-71	-0.291806	0.097	0.334	7.20118e-67
593	SEC11C	1.10863e-64	-0.29217	0.141	0.389	2.18599e-60
594	NARS	1.7866e-61	-0.292388	0.153	0.401	3.52282e-57
595	TNFRSF18	1.03793e-34	-0.293082	0.095	0.238	2.04659e-30
596	CYC1	1.4717e-48	-0.293149	0.296	0.559	2.9019e-44
597	AVPI1	1.00782e-60	-0.293351	0.047	0.22	1.98722e-56
598	MTCH2	4.29449e-68	-0.293782	0.158	0.424	8.46788e-64
599	GPRIN3	1.16532e-72	-0.294749	0.067	0.284	2.29777e-68
600	TRAM1	1.59687e-47	-0.294797	0.343	0.62	3.14871e-43
601	PAK1	8.46528e-49	-0.295011	0.186	0.412	1.66918e-44
602	PSMA4	3.33703e-31	-0.295203	0.539	0.765	6.57996e-27
603	NDUFAF3	7.97633e-53	-0.295259	0.277	0.553	1.57277e-48
604	TMEM179B	5.33498e-56	-0.295591	0.261	0.542	1.05195e-51
605	OAZ2	2.66588e-50	-0.296282	0.316	0.596	5.25658e-46
606	GNA13	2.54327e-48	-0.296596	0.197	0.428	5.01482e-44
607	SEPT2	8.49187e-61	-0.296662	0.245	0.534	1.67443e-56
608	PAPSS1	1.70761e-54	-0.296783	0.135	0.352	3.36706e-50
609	ATF3	6.16394e-37	-0.297414	0.189	0.382	1.21541e-32
610	PDCD10	4.5097e-65	-0.297528	0.171	0.436	8.89223e-61
611	KDELR1	1.53215e-59	-0.297583	0.213	0.484	3.0211e-55
612	SLC43A3	1.20088e-56	-0.297906	0.103	0.306	2.36789e-52
613	PRDX4	5.51165e-62	-0.297939	0.107	0.326	1.08679e-57
614	USF2	5.99212e-57	-0.29808	0.163	0.402	1.18153e-52
615	LSM4	6.48524e-50	-0.29824	0.261	0.523	1.27876e-45
616	ANAPC11	6.49234e-44	-0.298321	0.416	0.692	1.28016e-39
617	NOL7	3.00986e-61	-0.298363	0.138	0.376	5.93485e-57
618	TSTD1	2.59873e-66	-0.298609	0.111	0.345	5.12417e-62
619	CLN8	1.42964e-63	-0.298942	0.078	0.284	2.81897e-59
620	NDUFA1	8.64713e-37	-0.299275	0.654	0.867	1.70504e-32
621	TAX1BP3	7.89272e-67	-0.299321	0.123	0.365	1.55629e-62
622	NFE2L2	1.33237e-49	-0.29936	0.268	0.532	2.62716e-45
623	PLBD2	1.68795e-67	-0.299443	0.049	0.239	3.3283e-63
624	VAT1	8.84167e-58	-0.299586	0.034	0.191	1.7434e-53
625	ALG5	1.22266e-67	-0.300017	0.11	0.345	2.41084e-63
626	SELM	2.01723e-64	-0.30011	0.052	0.238	3.97758e-60
627	FNIP2	2.87885e-55	-0.300484	0.107	0.314	5.67651e-51
628	SQRDL	1.97379e-46	-0.300513	0.309	0.573	3.89191e-42
629	VAC14	1.43738e-72	-0.300821	0.031	0.214	2.83422e-68
630	RANBP1	4.44853e-46	-0.300904	0.282	0.54	8.77161e-42
631	ST8SIA4	6.12313e-48	-0.301023	0.154	0.361	1.20736e-43
632	C12orf45	1.67252e-59	-0.301324	0.063	0.247	3.29788e-55
633	PFKL	7.96099e-63	-0.301395	0.183	0.451	1.56975e-58
634	YWHAE	1.27993e-46	-0.301414	0.441	0.724	2.52377e-42
635	MERTK	7.25021e-57	-0.302139	0.021	0.163	1.4296e-52
636	EIF5A	3.15222e-42	-0.302211	0.411	0.69	6.21555e-38
637	ETV5	4.91163e-69	-0.302311	0.017	0.178	9.68474e-65
638	CNPY2	4.89152e-63	-0.302576	0.179	0.442	9.64511e-59
639	IFI16	2.5513e-45	-0.302613	0.35	0.619	5.03065e-41
640	NDUFAB1	8.28396e-48	-0.302729	0.276	0.536	1.63343e-43
641	NDUFA6	9.85139e-48	-0.302887	0.334	0.615	1.9425e-43
642	CYSTM1	6.78258e-59	-0.30295	0.196	0.458	1.33739e-54
643	C19orf70	1.65659e-50	-0.303458	0.31	0.587	3.26646e-46
644	MRPL13	6.11599e-68	-0.303496	0.117	0.355	1.20595e-63
645	CYP2S1	1.00535e-65	-0.303678	0.021	0.18	1.98235e-61
646	ITGB2	4.24359e-23	-0.303855	0.791	0.906	8.36752e-19
647	PTPN1	2.50593e-58	-0.303922	0.191	0.445	4.94119e-54
648	YBX1	7.71464e-43	-0.304462	0.833	0.939	1.52117e-38
649	ATP5H	9.7764e-44	-0.304533	0.465	0.748	1.92771e-39
650	TMC6	1.10446e-65	-0.305083	0.135	0.381	2.17777e-61
651	NDUFS2	7.36361e-66	-0.305193	0.148	0.402	1.45196e-61
652	GBA	6.58553e-61	-0.306539	0.071	0.263	1.29854e-56
653	CD58	5.15198e-60	-0.306566	0.194	0.458	1.01587e-55
654	PTGES3	8.84146e-49	-0.306631	0.423	0.724	1.74336e-44
655	SSR1	1.9444e-55	-0.306702	0.328	0.627	3.83396e-51
656	ST13	1.05733e-49	-0.306867	0.362	0.648	2.08484e-45
657	UBXN4	3.05619e-60	-0.307053	0.228	0.505	6.02619e-56
658	DERL1	5.56689e-69	-0.307464	0.134	0.385	1.09768e-64
659	CCDC47	1.24144e-74	-0.308202	0.092	0.33	2.44788e-70
660	RGCC	3.88907e-30	-0.308391	0.235	0.42	7.66846e-26
661	NEU1	6.00514e-71	-0.308487	0.118	0.363	1.18409e-66
662	CLIC1	1.62649e-34	-0.308665	0.842	0.952	3.20711e-30
663	TUBB4B	1.32673e-51	-0.309158	0.216	0.469	2.61605e-47
664	RER1	1.79073e-55	-0.309336	0.291	0.576	3.53095e-51
665	NCL	1.99263e-46	-0.309938	0.348	0.618	3.92908e-42
666	CHD9	1.75663e-68	-0.31005	0.136	0.391	3.46373e-64
667	TMCO1	1.98129e-60	-0.310296	0.268	0.559	3.9067e-56
668	SOAT1	2.04505e-57	-0.310552	0.142	0.373	4.03242e-53
669	WIPF1	3.98552e-51	-0.310895	0.331	0.62	7.85864e-47
670	SIGLEC10	3.4477e-55	-0.311027	0.099	0.296	6.79818e-51
671	TMEM59	1.3418e-33	-0.311068	0.536	0.777	2.64575e-29
672	OSTC	2.29792e-46	-0.311792	0.361	0.634	4.53103e-42
673	PROCR	1.03932e-75	-0.311802	0.012	0.181	2.04934e-71
674	GNPDA1	1.11419e-67	-0.312443	0.046	0.234	2.19696e-63
675	TGM2	2.1878e-61	-0.312807	0.047	0.222	4.3139e-57
676	ACE	2.0843e-68	-0.312874	0.005	0.152	4.10983e-64
677	TPM4	4.05903e-54	-0.313387	0.455	0.768	8.0036e-50
678	LINC01420	2.4178e-71	-0.313617	0.183	0.467	4.76741e-67
679	PRMT1	2.42122e-69	-0.313978	0.121	0.367	4.77416e-65
680	XRCC6	8.86975e-61	-0.314006	0.269	0.563	1.74894e-56
681	NQO2	3.806e-61	-0.314075	0.167	0.418	7.50466e-57
682	CD53	2.66925e-44	-0.314287	0.622	0.864	5.26323e-40
683	PLXND1	2.67907e-58	-0.314489	0.101	0.309	5.28258e-54
684	ANKH	1.33695e-57	-0.315574	0.04	0.199	2.6362e-53
685	PSMD3	1.93334e-74	-0.315799	0.114	0.367	3.81216e-70
686	BASP1	1.7418e-60	-0.315835	0.187	0.449	3.43449e-56
687	APH1A	3.38181e-65	-0.315889	0.247	0.549	6.66825e-61
688	NAGK	1.30832e-46	-0.316563	0.329	0.596	2.57975e-42
689	GLO1	7.21057e-62	-0.317157	0.105	0.323	1.42178e-57
690	CD276	1.06745e-76	-0.317347	0.016	0.191	2.1048e-72
691	BOLA3	1.11664e-78	-0.317716	0.051	0.265	2.20178e-74
692	CD7	9.46095e-26	-0.317778	0.136	0.271	1.86551e-21
693	PARP9	2.20162e-61	-0.317879	0.14	0.377	4.34115e-57
694	PFN1	1.5124e-60	-0.317975	0.987	0.994	2.98216e-56
695	TRAC	2.01629e-31	-0.318004	0.182	0.346	3.97572e-27
696	TP53I13	6.31356e-83	-0.318307	0.055	0.28	1.24491e-78
697	BMP2K	1.2495e-61	-0.318355	0.088	0.293	2.46377e-57
698	TECR	2.83606e-72	-0.318412	0.146	0.413	5.59213e-68
699	PSMD14	1.55423e-75	-0.318451	0.105	0.355	3.06462e-71
700	SMIM4	2.18895e-56	-0.318921	0.154	0.388	4.31616e-52
701	PTGS1	6.41114e-79	-0.319535	0.044	0.253	1.26415e-74
702	TNS3	6.29739e-61	-0.319559	0.054	0.232	1.24172e-56
703	CD72	3.43514e-82	-0.319655	0.012	0.194	6.77341e-78
704	ADAM28	2.4642e-65	-0.320384	0.034	0.205	4.85892e-61
705	DYNC1I2	5.7608e-58	-0.32078	0.219	0.486	1.13591e-53
706	PARP1	1.9176e-71	-0.320901	0.095	0.327	3.78112e-67
707	ZFP36L1	1.39253e-25	-0.320906	0.599	0.795	2.7458e-21
708	FAM96B	6.11275e-50	-0.321437	0.376	0.668	1.20531e-45
709	TXNDC12	1.73638e-69	-0.322061	0.18	0.457	3.42379e-65
710	VPS29	2.40514e-47	-0.322103	0.427	0.718	4.74246e-43
711	RPN1	6.10869e-59	-0.323063	0.247	0.524	1.20451e-54
712	C10orf128	2.86736e-65	-0.323295	0.056	0.247	5.65387e-61
713	PSMC4	1.1062e-69	-0.323792	0.164	0.434	2.18121e-65
714	RSU1	6.89562e-70	-0.323799	0.144	0.405	1.35968e-65
715	SDHC	1.46069e-61	-0.324274	0.244	0.529	2.8802e-57
716	ITPR2	4.75233e-72	-0.324306	0.087	0.317	9.37065e-68
717	ISCU	5.57578e-56	-0.324362	0.273	0.553	1.09943e-51
718	SEC61B	3.25075e-35	-0.324591	0.626	0.828	6.40983e-31
719	HMGB1	9.6166e-26	-0.324733	0.694	0.866	1.8962e-21
720	ANXA4	6.202e-66	-0.325026	0.143	0.393	1.22291e-61
721	DNAJB11	7.19142e-61	-0.325054	0.222	0.499	1.418e-56
722	CLIC2	1.09173e-81	-0.325385	0.017	0.202	2.15268e-77
723	MOB3B	2.74598e-68	-0.325994	0.063	0.266	5.41452e-64
724	KRTCAP2	1.03886e-54	-0.326186	0.38	0.687	2.04842e-50
725	ADRM1	3.76226e-67	-0.327447	0.246	0.552	7.41843e-63
726	CALU	2.22225e-67	-0.327467	0.083	0.297	4.38183e-63
727	CD83	6.19171e-29	-0.327629	0.333	0.529	1.22088e-24
728	PPP1R14B	4.32792e-73	-0.329188	0.082	0.309	8.5338e-69
729	GOLIM4	1.14287e-73	-0.329326	0.064	0.279	2.25352e-69
730	SPCS3	7.67654e-58	-0.329504	0.335	0.639	1.51366e-53
731	RBX1	5.70473e-45	-0.329534	0.552	0.817	1.12486e-40
732	SNX6	4.94645e-59	-0.330724	0.24	0.516	9.75342e-55
733	RALGDS	3.20548e-69	-0.330829	0.07	0.279	6.32056e-65
734	ABCG1	6.55932e-73	-0.331407	0.035	0.222	1.29337e-68
735	AP2A2	4.85826e-69	-0.331523	0.068	0.275	9.57951e-65
736	COMMD4	3.11838e-76	-0.332092	0.097	0.341	6.14882e-72
737	CYFIP1	1.37353e-69	-0.332131	0.102	0.336	2.70833e-65
738	CAMK1	5.13614e-50	-0.332298	0.159	0.374	1.01274e-45
739	IL3RA	5.44466e-37	-0.332327	0.076	0.214	1.07358e-32
740	POLR2E	3.7998e-59	-0.332348	0.285	0.581	7.49245e-55
741	NDUFB3	4.57144e-58	-0.332545	0.327	0.624	9.01396e-54
742	NDUFA12	3.78616e-52	-0.332818	0.302	0.575	7.46556e-48
743	PSMB8	1.64522e-40	-0.333028	0.469	0.719	3.24404e-36
744	ADPGK	3.55412e-70	-0.333072	0.234	0.543	7.00801e-66
745	CD2	1.70473e-44	-0.333111	0.131	0.317	3.36138e-40
746	ATP2C1	2.86494e-72	-0.333134	0.084	0.311	5.64908e-68
747	ISG20	2.70283e-30	-0.33345	0.31	0.516	5.32943e-26
748	MT1E	3.26546e-26	-0.333634	0.068	0.175	6.43883e-22
749	NANS	2.26995e-71	-0.333819	0.193	0.482	4.47588e-67
750	CHCHD10	1.27978e-38	-0.334521	0.381	0.619	2.52347e-34
751	GBP4	1.17122e-56	-0.334696	0.15	0.377	2.3094e-52
752	PSMC3	1.86387e-70	-0.335303	0.195	0.482	3.67518e-66
753	KDELR2	1.04546e-57	-0.335898	0.32	0.622	2.06143e-53
754	YIF1B	3.99146e-75	-0.336247	0.123	0.38	7.87035e-71
755	DCXR	6.96972e-70	-0.336393	0.163	0.433	1.37429e-65
756	APEX1	1.41182e-60	-0.336931	0.195	0.451	2.78382e-56
757	LAMP3	1.37498e-52	-0.338422	0.017	0.146	2.71118e-48
758	ADAM9	5.71414e-68	-0.338458	0.096	0.322	1.12671e-63
759	IFIT1	2.61037e-29	-0.339067	0.098	0.229	5.14713e-25
760	SUCNR1	7.8757e-81	-0.33915	0.004	0.173	1.55293e-76
761	COX7B	2.75483e-39	-0.34012	0.663	0.864	5.43197e-35
762	BSG	7.60973e-55	-0.34028	0.398	0.7	1.50049e-50
763	GLMP	1.26401e-73	-0.343421	0.094	0.331	2.49237e-69
764	EVL	1.29937e-54	-0.343475	0.221	0.477	2.5621e-50
765	TMEM147	2.02626e-62	-0.344276	0.287	0.583	3.99537e-58
766	TUBA1A	1.47268e-30	-0.344984	0.42	0.645	2.90382e-26
767	ANXA11	5.49506e-54	-0.345355	0.361	0.651	1.08352e-49
768	GAL3ST4	2.10015e-70	-0.345989	0.002	0.147	4.14107e-66
769	TXNDC17	1.17872e-70	-0.34617	0.27	0.591	2.32419e-66
770	MYL6	6.15696e-69	-0.346551	0.974	0.993	1.21403e-64
771	SCD	1.95544e-69	-0.346847	0.013	0.17	3.85573e-65
772	CCDC107	1.66725e-73	-0.347676	0.127	0.382	3.28748e-69
773	CLEC11A	4.6981e-60	-0.347737	0.087	0.286	9.26371e-56
774	TCEAL8	4.36413e-80	-0.347745	0.137	0.415	8.6052e-76
775	FMNL2	8.84206e-76	-0.348484	0.021	0.2	1.74348e-71
776	NAPA	1.27373e-65	-0.348612	0.261	0.556	2.51154e-61
777	CCT3	1.06361e-75	-0.348996	0.166	0.446	2.09722e-71
778	PHPT1	7.00448e-54	-0.349047	0.327	0.62	1.38114e-49
779	FAM110A	7.21128e-54	-0.34925	0.14	0.358	1.42192e-49
780	UQCC2	1.78256e-77	-0.349781	0.14	0.412	3.51484e-73
781	PA2G4	1.90188e-68	-0.349849	0.237	0.534	3.75013e-64
782	GCHFR	1.38161e-48	-0.350374	0.124	0.32	2.72427e-44
783	TWF2	1.19608e-60	-0.350499	0.309	0.604	2.35842e-56
784	EIF5B	4.11545e-72	-0.350737	0.188	0.475	8.11484e-68
785	FAM105A	1.89647e-73	-0.35119	0.15	0.42	3.73946e-69
786	AP2S1	3.95278e-47	-0.351217	0.698	0.886	7.79409e-43
787	RGS12	1.13672e-86	-0.351371	0.024	0.226	2.24139e-82
788	GBP5	8.60716e-51	-0.351775	0.131	0.333	1.69716e-46
789	PSMB5	4.34956e-83	-0.352093	0.122	0.398	8.57647e-79
790	RENBP	1.43579e-64	-0.352691	0.139	0.38	2.8311e-60
791	DCTPP1	2.82948e-85	-0.353156	0.069	0.31	5.57917e-81
792	KCNK6	1.04627e-61	-0.354332	0.131	0.363	2.06303e-57
793	PSMC2	6.74385e-86	-0.354701	0.108	0.379	1.32975e-81
794	SEPT6	1.26273e-63	-0.354771	0.158	0.407	2.48986e-59
795	SLC39A1	1.12401e-76	-0.354773	0.125	0.387	2.21632e-72
796	ATP5J2	2.11177e-48	-0.354836	0.663	0.872	4.16399e-44
797	AHR	5.45575e-54	-0.354906	0.24	0.506	1.07577e-49
798	PSMC1	1.96633e-73	-0.354955	0.203	0.5	3.87721e-69
799	CRELD2	7.63028e-74	-0.355332	0.115	0.36	1.50454e-69
800	RAPGEF1	2.85994e-75	-0.355448	0.126	0.384	5.63923e-71
801	MRPL41	9.41059e-65	-0.355887	0.291	0.601	1.85558e-60
802	RRBP1	1.29971e-73	-0.35658	0.14	0.406	2.56277e-69
803	SLC7A8	7.38743e-66	-0.356866	0.002	0.14	1.45665e-61
804	SDF4	3.49253e-73	-0.357131	0.2	0.492	6.88657e-69
805	CBR1	1.28487e-72	-0.357365	0.115	0.361	2.53351e-68
806	NDFIP1	2.13051e-59	-0.357932	0.309	0.602	4.20093e-55
807	MT-ND5	7.48455e-26	-0.35818	0.801	0.911	1.4758e-21
808	DBNL	4.1162e-55	-0.358886	0.365	0.652	8.11631e-51
809	DYNLRB1	4.74225e-51	-0.359217	0.366	0.651	9.35077e-47
810	UBE2E2	3.87388e-77	-0.359296	0.137	0.409	7.63851e-73
811	RNH1	3.05308e-49	-0.359634	0.49	0.76	6.02007e-45
812	RTCB	2.46674e-87	-0.360536	0.098	0.366	4.86393e-83
813	RGL1	5.42074e-59	-0.360846	0.034	0.193	1.06886e-54
814	CD47	7.90934e-56	-0.361081	0.35	0.644	1.55956e-51
815	SHFM1	2.97189e-52	-0.361189	0.467	0.76	5.85997e-48
816	ACTR3	1.99113e-50	-0.361711	0.547	0.8	3.92611e-46
817	GTF3C6	1.1015e-71	-0.362154	0.211	0.506	2.17194e-67
818	TMEM70	1.05807e-76	-0.362423	0.123	0.381	2.0863e-72
819	SPPL2A	1.24672e-70	-0.362446	0.205	0.492	2.45827e-66
820	MTDH	2.99853e-50	-0.362628	0.431	0.698	5.9125e-46
821	ATP6V1E1	5.21086e-76	-0.36267	0.217	0.523	1.02748e-71
822	MVP	3.94903e-69	-0.362837	0.242	0.538	7.78669e-65
823	HMOX1	2.73346e-26	-0.362892	0.281	0.467	5.38983e-22
824	GNB4	2.52937e-67	-0.363703	0.172	0.437	4.98742e-63
825	OS9	1.88824e-72	-0.363877	0.262	0.581	3.72322e-68
826	NME1	8.24686e-76	-0.364149	0.112	0.362	1.62612e-71
827	SRP14	6.6322e-60	-0.365994	0.766	0.919	1.30774e-55
828	CYCS	4.78601e-51	-0.366811	0.449	0.73	9.43705e-47
829	NECAP2	1.9676e-73	-0.367712	0.191	0.48	3.87971e-69
830	SLC31A2	4.07614e-59	-0.368447	0.279	0.558	8.03734e-55
831	FTL	5.53235e-06	-0.36906	1	0.998	0.109087
832	CHMP5	1.05105e-60	-0.370823	0.314	0.617	2.07245e-56
833	NDUFC2	1.19097e-57	-0.371132	0.381	0.679	2.34836e-53
834	FLOT1	6.8568e-71	-0.371244	0.288	0.613	1.35202e-66
835	NUB1	2.97035e-69	-0.371663	0.119	0.357	5.85693e-65
836	PSMA7	2.89374e-46	-0.37202	0.686	0.874	5.70588e-42
837	DNAJC8	1.91519e-72	-0.372416	0.224	0.522	3.77637e-68
838	ISOC2	1.0658e-83	-0.372582	0.079	0.324	2.10155e-79
839	CACYBP	7.1161e-72	-0.373399	0.159	0.425	1.40315e-67
840	SLC16A10	9.57076e-61	-0.373818	0.049	0.222	1.88716e-56
841	LGALS9	1.70986e-50	-0.374353	0.441	0.709	3.37151e-46
842	NRP2	2.68125e-78	-0.374446	0.025	0.213	5.28688e-74
843	EMC7	2.52891e-78	-0.375378	0.17	0.46	4.98651e-74
844	TMED2	4.1859e-57	-0.375726	0.382	0.677	8.25375e-53
845	CCL5	1.17702e-34	-0.375913	0.23	0.428	2.32085e-30
846	IL18BP	1.14292e-81	-0.376073	0.036	0.24	2.25362e-77
847	PSMD8	2.74571e-64	-0.376088	0.332	0.633	5.41399e-60
848	MGST2	8.60776e-68	-0.377135	0.226	0.518	1.69728e-63
849	PRDM1	6.41417e-58	-0.377439	0.131	0.351	1.26475e-53
850	PRMT9	1.55006e-56	-0.379174	0.097	0.293	3.05641e-52
851	BANF1	9.3949e-67	-0.379746	0.286	0.591	1.85249e-62
852	SLC31A1	9.9431e-84	-0.379807	0.065	0.301	1.96058e-79
853	RAB7A	2.04365e-54	-0.379825	0.465	0.76	4.02967e-50
854	CIITA	7.56475e-90	-0.381586	0.069	0.318	1.49162e-85
855	C12orf75	2.67208e-39	-0.382941	0.057	0.191	5.2688e-35
856	SEMA4A	7.33024e-76	-0.383171	0.122	0.378	1.44538e-71
857	LAMTOR2	1.49873e-61	-0.383909	0.431	0.745	2.9552e-57
858	MESDC2	4.56895e-93	-0.384647	0.123	0.42	9.00906e-89
859	KCNMA1	1.27093e-66	-0.385894	0.017	0.173	2.50603e-62
860	WBP5	1.37949e-71	-0.386096	0.027	0.204	2.72008e-67
861	SDHB	3.88544e-65	-0.386142	0.243	0.528	7.66132e-61
862	INHBA	3.45297e-21	-0.386238	0.054	0.14	6.80856e-17
863	SSB	9.32609e-70	-0.387438	0.26	0.565	1.83892e-65
864	ERP44	1.09324e-64	-0.387486	0.302	0.603	2.15565e-60
865	C1QBP	4.77835e-66	-0.38763	0.23	0.51	9.42194e-62
866	NENF	1.21259e-72	-0.388357	0.214	0.512	2.39098e-68
867	ATP5J	6.26226e-60	-0.38914	0.468	0.765	1.23479e-55
868	FCGR1A	2.42035e-33	-0.389314	0.283	0.472	4.77245e-29
869	VKORC1	2.63352e-81	-0.390271	0.203	0.515	5.19278e-77
870	CPM	1.28823e-70	-0.390732	0.08	0.298	2.54013e-66
871	EML4	3.51723e-74	-0.391073	0.175	0.457	6.93527e-70
872	HSD3B7	2.50709e-89	-0.391201	0.015	0.214	4.94348e-85
873	SNRPG	9.905e-50	-0.391239	0.504	0.776	1.95307e-45
874	PSMD7	2.462e-80	-0.392021	0.209	0.52	4.85457e-76
875	IL18	3.87604e-77	-0.392434	0.089	0.326	7.64277e-73
876	ECHS1	1.52204e-87	-0.392542	0.165	0.47	3.00115e-83
877	LMAN2	3.72056e-70	-0.393339	0.336	0.653	7.33621e-66
878	VCP	9.0943e-91	-0.393455	0.175	0.489	1.79321e-86
879	SLC25A5	5.98195e-43	-0.393579	0.557	0.773	1.17952e-38
880	SCAMP2	4.25757e-80	-0.394508	0.179	0.478	8.39509e-76
881	GADD45G	2.47782e-66	-0.398446	0.057	0.251	4.88577e-62
882	PLSCR1	2.24794e-64	-0.398459	0.462	0.778	4.43249e-60
883	RNF213	1.90125e-50	-0.398531	0.359	0.63	3.74888e-46
884	TMSB4X	2.45077e-112	-0.398792	1	1	4.83243e-108
885	NDUFS8	1.73617e-70	-0.399863	0.292	0.608	3.42338e-66
886	PHB	8.40753e-92	-0.400056	0.141	0.444	1.6578e-87
887	UBE2L3	9.16973e-67	-0.400251	0.405	0.717	1.80809e-62
888	SLC15A3	2.53678e-67	-0.401395	0.149	0.396	5.00203e-63
889	FAM162A	1.59525e-90	-0.401481	0.116	0.397	3.14552e-86
890	VASH1	3.19434e-95	-0.401879	0.049	0.292	6.2986e-91
891	PSMB2	7.37141e-73	-0.40217	0.293	0.617	1.45349e-68
892	SIGLEC1	2.23757e-65	-0.402279	0.049	0.233	4.41204e-61
893	ACTG1	1.25185e-41	-0.402717	0.937	0.975	2.4684e-37
894	LIMS1	4.53875e-75	-0.403105	0.366	0.692	8.9495e-71
895	DDOST	2.65755e-84	-0.40393	0.187	0.496	5.24015e-80
896	NPM1	4.07294e-50	-0.40423	0.612	0.825	8.03103e-46
897	GPX1	1.15442e-52	-0.409509	0.914	0.972	2.27628e-48
898	RARRES3	1.11952e-50	-0.40976	0.272	0.513	2.20747e-46
899	CD80	3.31605e-78	-0.410138	0.03	0.222	6.5386e-74
900	JUN	5.68345e-39	-0.410417	0.556	0.776	1.12066e-34
901	HSPD1	9.76442e-72	-0.410815	0.196	0.477	1.92535e-67
902	DEGS1	3.30013e-94	-0.411279	0.113	0.401	6.50719e-90
903	SLC8A1	1.41238e-86	-0.411761	0.145	0.439	2.78493e-82
904	GAA	2.5478e-74	-0.413971	0.167	0.441	5.02376e-70
905	LILRB5	2.73104e-65	-0.414772	0.013	0.163	5.38506e-61
906	C3	6.14981e-58	-0.414858	0.013	0.149	1.21262e-53
907	IL2RA	1.66074e-59	-0.415076	0.042	0.207	3.27465e-55
908	IFI44L	1.04267e-52	-0.415315	0.181	0.405	2.05593e-48
909	NUCB1	1.40083e-73	-0.416061	0.274	0.588	2.76216e-69
910	SLC25A39	7.46085e-101	-0.416428	0.131	0.445	1.47113e-96
911	CLEC5A	3.5184e-57	-0.417261	0.116	0.324	6.93759e-53
912	SAMD9L	3.75306e-77	-0.417388	0.136	0.404	7.40028e-73
913	PTTG1IP	3.70199e-88	-0.419233	0.185	0.499	7.29958e-84
914	CD209	1.89165e-73	-0.419563	0.009	0.17	3.72996e-69
915	ATP5B	4.29909e-54	-0.42024	0.518	0.766	8.47694e-50
916	BEX4	6.00535e-93	-0.420595	0.091	0.359	1.18414e-88
917	PSMA5	4.72159e-76	-0.42072	0.237	0.54	9.31002e-72
918	GLA	7.88343e-84	-0.420839	0.097	0.351	1.55445e-79
919	REEP5	4.56002e-70	-0.421465	0.389	0.706	8.99144e-66
920	PARK7	1.14782e-57	-0.423179	0.467	0.74	2.26328e-53
921	ADAP2	6.10488e-78	-0.423323	0.124	0.384	1.20376e-73
922	TMSB10	5.136e-123	-0.423536	0.998	1	1.01272e-118
923	CREM	3.04478e-61	-0.423573	0.264	0.548	6.0037e-57
924	IFI35	6.43571e-62	-0.423708	0.259	0.538	1.26899e-57
925	TCN2	4.60739e-62	-0.424641	0.111	0.326	9.08484e-58
926	TNFSF12	2.69074e-97	-0.425084	0.103	0.389	5.3056e-93
927	AP2M1	2.06706e-72	-0.426494	0.36	0.677	4.07584e-68
928	PRMT2	1.2646e-82	-0.426787	0.2	0.512	2.49354e-78
929	ALCAM	1.44085e-95	-0.427193	0.052	0.299	2.84106e-91
930	TSC22D1	3.57375e-55	-0.428432	0.051	0.214	7.04672e-51
931	MFSD12	2.19819e-86	-0.428587	0.087	0.343	4.3344e-82
932	TRPV2	2.61501e-100	-0.430065	0.081	0.358	5.15628e-96
933	ORMDL2	3.46788e-88	-0.430152	0.195	0.514	6.83796e-84
934	ITGB7	2.97082e-78	-0.431344	0.055	0.268	5.85787e-74
935	PSMB1	1.37405e-64	-0.431662	0.498	0.785	2.70934e-60
936	ARL2	3.30219e-106	-0.43187	0.092	0.39	6.51125e-102
937	LRPAP1	6.71568e-67	-0.432919	0.325	0.623	1.3242e-62
938	TSPAN4	2.2558e-72	-0.433169	0.099	0.329	4.448e-68
939	SUMO3	1.23774e-76	-0.434448	0.326	0.658	2.44057e-72
940	PSMB6	6.78702e-75	-0.436053	0.383	0.705	1.33826e-70
941	CKLF	2.04758e-33	-0.436142	0.583	0.775	4.03742e-29
942	TAP2	1.15917e-98	-0.436411	0.098	0.385	2.28565e-94
943	CD164	4.13741e-69	-0.440131	0.421	0.743	8.15814e-65
944	PLGRKT	3.77917e-104	-0.440256	0.084	0.37	7.45177e-100
945	COMT	1.17332e-74	-0.441282	0.322	0.649	2.31355e-70
946	SLAMF7	1.66928e-88	-0.441568	0.038	0.256	3.29149e-84
947	DPP7	1.29459e-75	-0.441657	0.322	0.647	2.55268e-71
948	HLA-E	1.05768e-70	-0.441678	0.849	0.961	2.08553e-66
949	CD300A	6.32795e-69	-0.442387	0.24	0.523	1.24774e-64
950	CANX	1.24558e-67	-0.442567	0.38	0.696	2.45604e-63
951	TCEAL4	1.32107e-102	-0.442869	0.085	0.37	2.6049e-98
952	MLEC	1.8277e-95	-0.44436	0.108	0.392	3.60386e-91
953	IGFLR1	1.62381e-110	-0.444624	0.087	0.39	3.20183e-106
954	OLFML2B	5.43533e-89	-0.445755	0.014	0.209	1.07174e-84
955	PTAFR	5.04562e-80	-0.448078	0.194	0.495	9.94896e-76
956	HIST1H4C	9.95785e-37	-0.448206	0.13	0.298	1.96349e-32
957	FCGRT	2.64361e-37	-0.448826	0.682	0.846	5.21267e-33
958	ACOT7	1.48819e-69	-0.449349	0.021	0.188	2.93442e-65
959	COX5A	8.81438e-71	-0.4509	0.469	0.768	1.73802e-66
960	PLD4	3.94971e-71	-0.451226	0.039	0.223	7.78803e-67
961	LDHA	1.44772e-59	-0.451363	0.64	0.86	2.85461e-55
962	DAD1	6.31391e-80	-0.451636	0.393	0.732	1.24498e-75
963	CTNND1	2.64835e-105	-0.451834	0.074	0.356	5.22201e-101
964	RASSF4	4.45373e-78	-0.453277	0.181	0.467	8.78186e-74
965	UQCR10	6.73208e-64	-0.454819	0.62	0.854	1.32743e-59
966	VAMP5	6.42716e-36	-0.455071	0.493	0.695	1.26731e-31
967	ISG15	5.31497e-67	-0.456826	0.519	0.801	1.04801e-62
968	MGAT1	2.61654e-62	-0.457218	0.37	0.659	5.1593e-58
969	DRAP1	4.32435e-74	-0.457384	0.501	0.814	8.52675e-70
970	SDC2	3.9579e-39	-0.459143	0.076	0.218	7.80419e-35
971	NUCKS1	3.02564e-87	-0.459268	0.215	0.535	5.96595e-83
972	ZNF331	2.29253e-71	-0.459275	0.114	0.351	4.52041e-67
973	PDXK	2.24828e-71	-0.460134	0.25	0.545	4.43317e-67
974	GPR34	3.80725e-83	-0.460262	0.033	0.237	7.50714e-79
975	NDUFV2	6.03491e-78	-0.461555	0.364	0.69	1.18996e-73
976	PCBD1	3.6801e-113	-0.461922	0.093	0.401	7.25643e-109
977	CXCL11	2.11932e-34	-0.462414	0.039	0.148	4.17888e-30
978	APMAP	1.79083e-109	-0.46243	0.097	0.403	3.53116e-105
979	RAN	1.55721e-65	-0.462681	0.42	0.716	3.0705e-61
980	GALM	1.49071e-113	-0.464364	0.036	0.297	2.93938e-109
981	ENTPD1	3.59173e-67	-0.464449	0.233	0.51	7.08217e-63
982	UNC93B1	2.64651e-91	-0.464792	0.204	0.53	5.21838e-87
983	ATP6AP2	8.24629e-55	-0.465558	0.512	0.761	1.626e-50
984	CLTA	3.51784e-72	-0.467271	0.451	0.757	6.93648e-68
985	MDH1	2.09628e-99	-0.46754	0.165	0.489	4.13344e-95
986	FOLR2	3.18884e-42	-0.46758	0.037	0.16	6.28776e-38
987	RAB5C	2.37234e-79	-0.467782	0.378	0.714	4.67778e-75
988	RPS27L	8.37506e-45	-0.469146	0.538	0.777	1.65139e-40
989	GRINA	5.05728e-73	-0.473782	0.429	0.747	9.97194e-69
990	CD84	8.87129e-92	-0.476826	0.101	0.373	1.74924e-87
991	IFNGR1	3.62935e-70	-0.477678	0.374	0.683	7.15635e-66
992	FAM49B	6.38507e-71	-0.478425	0.539	0.817	1.25901e-66
993	SDSL	2.04322e-115	-0.479052	0.044	0.316	4.02882e-111
994	CMKLR1	2.99936e-94	-0.479618	0.027	0.244	5.91414e-90
995	CFL1	2.47513e-126	-0.482451	0.961	0.99	4.88046e-122
996	NFKBIE	1.31834e-95	-0.482527	0.119	0.41	2.5995e-91
997	ANXA5	3.89193e-75	-0.482631	0.673	0.901	7.67411e-71
998	PSMA3	3.34502e-92	-0.482752	0.215	0.547	6.59572e-88
999	IDH1	5.49522e-98	-0.484094	0.072	0.338	1.08355e-93
1000	TMEM14C	2.39762e-95	-0.485141	0.209	0.542	4.72763e-91
1001	SIRPA	1.46536e-95	-0.486665	0.193	0.524	2.8894e-91
1002	ATP1B1	1.16517e-107	-0.486834	0.037	0.288	2.29749e-103
1003	DNMT1	5.48721e-106	-0.487169	0.096	0.391	1.08197e-101
1004	CREBL2	1.96269e-101	-0.490687	0.104	0.396	3.87004e-97
1005	HAPLN3	1.15801e-108	-0.494559	0.043	0.302	2.28336e-104
1006	DDAH2	1.8967e-92	-0.496153	0.188	0.508	3.73992e-88
1007	PSMB9	3.91987e-58	-0.497781	0.564	0.813	7.7292e-54
1008	TAPBP	2.19637e-85	-0.498583	0.43	0.758	4.3308e-81
1009	VDAC1	3.80436e-85	-0.499491	0.341	0.677	7.50143e-81
1010	SNX8	1.91139e-130	-0.501829	0.072	0.397	3.76888e-126
1011	NDUFA4	1.44648e-84	-0.502853	0.669	0.89	2.85216e-80
1012	CD14	6.55133e-18	-0.503178	0.81	0.827	1.29179e-13
1013	MTHFD2	7.98582e-89	-0.504975	0.243	0.57	1.57464e-84
1014	NR1H3	3.505e-88	-0.505946	0.015	0.21	6.91116e-84
1015	IFI30	1.85201e-48	-0.506116	0.625	0.835	3.65179e-44
1016	TMEM109	5.4252e-118	-0.506947	0.094	0.409	1.06974e-113
1017	RHEB	3.7078e-96	-0.506983	0.306	0.669	7.31105e-92
1018	CORO1B	9.73695e-101	-0.507012	0.247	0.603	1.91993e-96
1019	CXCR4	5.74467e-46	-0.50793	0.427	0.672	1.13273e-41
1020	CIB1	1.21096e-81	-0.509613	0.469	0.79	2.38778e-77
1021	AP1B1	4.24514e-120	-0.511786	0.105	0.433	8.37056e-116
1022	SCARB2	3.76599e-85	-0.51263	0.159	0.444	7.42578e-81
1023	FUOM	8.25597e-109	-0.513631	0.166	0.508	1.62791e-104
1024	LPAR6	7.01304e-71	-0.515678	0.171	0.433	1.38283e-66
1025	PPP1R14A	1.76361e-48	-0.517213	0.003	0.107	3.47748e-44
1026	NDUFB2	4.75689e-84	-0.518383	0.59	0.861	9.37963e-80
1027	S100A11	2.51501e-100	-0.518473	0.988	0.995	4.9591e-96
1028	LAPTM5	3.96212e-79	-0.519119	0.889	0.97	7.81251e-75
1029	VIMP	1.04953e-92	-0.519589	0.237	0.569	2.06946e-88
1030	LHFPL2	9.54963e-100	-0.51962	0.039	0.278	1.883e-95
1031	MAF	1.30772e-85	-0.520079	0.078	0.317	2.57856e-81
1032	CISD2	2.17683e-113	-0.520916	0.172	0.522	4.29228e-109
1033	TMEM51	8.18112e-126	-0.521162	0.048	0.343	1.61315e-121
1034	LAMP2	1.88874e-79	-0.523697	0.292	0.601	3.72421e-75
1035	RAC1	3.55882e-104	-0.52572	0.773	0.948	7.01728e-100
1036	M6PR	2.4575e-91	-0.525827	0.3	0.642	4.84569e-87
1037	CD163	1.23332e-38	-0.526465	0.226	0.409	2.43187e-34
1038	MYL12A	1.13411e-81	-0.526536	0.857	0.959	2.23624e-77
1039	NRP1	5.70968e-109	-0.526765	0.034	0.284	1.12583e-104
1040	GRB2	9.25934e-92	-0.528566	0.393	0.747	1.82576e-87
1041	FCER1G	2.4429e-76	-0.529121	0.979	0.991	4.8169e-72
1042	RB1	9.53746e-78	-0.530571	0.203	0.492	1.8806e-73
1043	PPT1	7.08557e-78	-0.532481	0.5	0.777	1.39713e-73
1044	P2RY6	1.31915e-125	-0.532499	0.016	0.277	2.6011e-121
1045	HAVCR2	4.1444e-103	-0.53376	0.203	0.547	8.17193e-99
1046	CD1A	3.0243e-39	-0.538897	0.009	0.102	5.96332e-35
1047	COX6C	2.76558e-97	-0.542746	0.665	0.906	5.45318e-93
1048	FUCA1	9.57222e-68	-0.543968	0.063	0.26	1.88745e-63
1049	HLA-B	5.62009e-140	-0.545155	0.999	0.999	1.10817e-135
1050	PTGER4	1.86195e-104	-0.547405	0.127	0.434	3.6714e-100
1051	TPI1	9.83673e-91	-0.548083	0.737	0.918	1.93961e-86
1052	UBE2L6	2.91803e-93	-0.551268	0.323	0.664	5.75378e-89
1053	ANKRD22	4.13299e-101	-0.555292	0.045	0.292	8.14942e-97
1054	C3AR1	4.07353e-80	-0.555305	0.212	0.501	8.03218e-76
1055	B2M	2.20056e-188	-0.555667	1	1	4.33907e-184
1056	FKBP2	1.70725e-102	-0.555709	0.31	0.679	3.36636e-98
1057	SDC3	2.72281e-100	-0.556872	0.015	0.23	5.36883e-96
1058	TMED10	6.98407e-110	-0.558574	0.318	0.699	1.37712e-105
1059	HERPUD1	1.03317e-69	-0.55921	0.337	0.639	2.0372e-65
1060	UCP2	3.1506e-73	-0.559287	0.499	0.781	6.21236e-69
1061	CD1E	1.94102e-59	-0.559487	0.005	0.133	3.82729e-55
1062	ATP6V0B	7.8994e-96	-0.560314	0.712	0.917	1.5576e-91
1063	NDRG2	9.41947e-114	-0.561071	0.016	0.257	1.85733e-109
1064	CD4	8.3039e-90	-0.563135	0.306	0.647	1.63736e-85
1065	DYNLL1	1.78652e-91	-0.563623	0.521	0.833	3.52266e-87
1066	ENPP2	5.78222e-115	-0.563898	0.017	0.262	1.14014e-110
1067	SPCS2	1.26986e-110	-0.566655	0.381	0.763	2.50391e-106
1068	STOM	4.51316e-132	-0.567546	0.125	0.485	8.89905e-128
1069	OLFML3	1.25624e-80	-0.570233	0.005	0.173	2.47705e-76
1070	MANF	4.68697e-109	-0.572201	0.176	0.51	9.24177e-105
1071	SGPL1	1.40565e-114	-0.573153	0.091	0.394	2.77166e-110
1072	CST3	7.21887e-63	-0.576491	0.983	0.992	1.42342e-58
1073	ABCA1	2.52985e-90	-0.577394	0.103	0.372	4.98836e-86
1074	GZMB	4.49476e-25	-0.577536	0.216	0.382	8.86276e-21
1075	ATP6V0E1	1.26427e-109	-0.579599	0.742	0.94	2.49289e-105
1076	LITAF	6.48561e-113	-0.580063	0.542	0.864	1.27883e-108
1077	VOPP1	2.03656e-120	-0.580489	0.155	0.51	4.01568e-116
1078	TFPT	4.88169e-145	-0.580605	0.07	0.415	9.62572e-141
1079	ENO1	5.16467e-86	-0.581543	0.715	0.905	1.01837e-81
1080	SLC3A2	2.15859e-102	-0.582063	0.224	0.565	4.25631e-98
1081	CSF2RA	7.61381e-89	-0.582246	0.259	0.578	1.50129e-84
1082	TUBA1C	2.39446e-116	-0.583797	0.132	0.466	4.72139e-112
1083	IL32	7.21375e-71	-0.583992	0.208	0.474	1.42241e-66
1084	ARL6IP5	1.70813e-92	-0.587007	0.491	0.794	3.36808e-88
1085	GPX4	9.65411e-100	-0.587893	0.735	0.928	1.9036e-95
1086	GAS6	1.37352e-126	-0.589642	0.056	0.354	2.7083e-122
1087	MFSD1	8.3072e-98	-0.595286	0.317	0.666	1.63801e-93
1088	SPATS2L	3.97631e-135	-0.596652	0.076	0.406	7.84048e-131
1089	RBPJ	5.43287e-97	-0.597561	0.313	0.66	1.07125e-92
1090	RAB13	8.30077e-94	-0.597643	0.111	0.389	1.63675e-89
1091	STMN1	1.91859e-72	-0.598065	0.08	0.297	3.78307e-68
1092	TYMP	4.57885e-108	-0.598103	0.926	0.984	9.02857e-104
1093	MARCKS	7.72106e-46	-0.599277	0.403	0.614	1.52244e-41
1094	RPN2	6.20219e-115	-0.599328	0.232	0.592	1.22295e-110
1095	RUNX3	5.83843e-96	-0.599658	0.138	0.431	1.15122e-91
1096	LAIR1	2.26375e-94	-0.600336	0.217	0.529	4.46367e-90
1097	DNPH1	5.49614e-121	-0.600851	0.145	0.486	1.08373e-116
1098	LINC00998	7.81565e-129	-0.60125	0.143	0.504	1.54109e-124
1099	SPRED1	7.20553e-114	-0.60224	0.045	0.313	1.42079e-109
1100	PLEKHO1	1.78283e-105	-0.603619	0.262	0.619	3.51539e-101
1101	TTYH3	6.67485e-104	-0.604864	0.136	0.448	1.31615e-99
1102	CAPZB	5.0211e-108	-0.60527	0.555	0.834	9.9006e-104
1103	LAPTM4A	4.70129e-89	-0.605919	0.505	0.822	9.27001e-85
1104	LAMP1	7.93477e-70	-0.607118	0.294	0.569	1.56458e-65
1105	HLA-DOA	5.0846e-151	-0.60828	0.035	0.355	1.00258e-146
1106	ATP5G3	1.08753e-100	-0.612858	0.549	0.835	2.14439e-96
1107	PPIA	2.4497e-135	-0.613132	0.789	0.957	4.83032e-131
1108	LAG3	7.75175e-101	-0.618151	0.063	0.321	1.52849e-96
1109	GPX3	8.37581e-114	-0.618482	0.027	0.279	1.65154e-109
1110	ITM2B	4.83513e-78	-0.624755	0.922	0.979	9.53391e-74
1111	ST14	8.54658e-141	-0.626757	0.063	0.391	1.68521e-136
1112	MX1	1.80556e-71	-0.626891	0.216	0.496	3.5602e-67
1113	MT1X	1.40678e-29	-0.629631	0.208	0.38	2.77389e-25
1114	STAB1	8.10574e-68	-0.63039	0.131	0.362	1.59829e-63
1115	HSPE1	1.13777e-114	-0.631876	0.28	0.657	2.24345e-110
1116	ACP2	4.53008e-129	-0.632459	0.063	0.371	8.93241e-125
1117	ARL6IP1	1.09113e-116	-0.634149	0.299	0.676	2.15149e-112
1118	PKM	5.17895e-103	-0.634798	0.71	0.911	1.02118e-98
1119	HSP90AA1	1.13617e-133	-0.637981	0.614	0.897	2.2403e-129
1120	HN1	6.33998e-110	-0.642429	0.334	0.708	1.25012e-105
1121	CXCL13	4.6012e-26	-0.644603	0.099	0.222	9.07264e-22
1122	GPR137B	4.49646e-130	-0.644812	0.098	0.432	8.86612e-126
1123	PSAP	4.51023e-38	-0.650333	0.959	0.967	8.89327e-34
1124	IFITM3	5.21444e-94	-0.654535	0.615	0.906	1.02818e-89
1125	CNDP2	2.83599e-145	-0.655407	0.175	0.574	5.59201e-141
1126	HEXB	1.97614e-103	-0.656042	0.333	0.678	3.89655e-99
1127	MIF	7.78686e-82	-0.658133	0.534	0.82	1.53541e-77
1128	MYDGF	4.43652e-123	-0.658556	0.331	0.705	8.74793e-119
1129	PLCG2	1.52522e-17	-0.660219	0.11	0.211	3.00742e-13
1130	ENG	1.05221e-145	-0.666007	0.115	0.489	2.07476e-141
1131	HSPA5	7.28927e-100	-0.668879	0.343	0.684	1.4373e-95
1132	TMBIM6	4.92312e-131	-0.672625	0.653	0.916	9.70741e-127
1133	PDIA4	8.76378e-136	-0.673088	0.168	0.549	1.72804e-131
1134	TMED9	7.60238e-141	-0.676173	0.285	0.697	1.49904e-136
1135	ABI3	8.16211e-131	-0.678933	0.215	0.595	1.6094e-126
1136	UBB	5.04455e-155	-0.681645	0.713	0.942	9.94684e-151
1137	BCAP31	5.55457e-119	-0.68208	0.364	0.731	1.09525e-114
1138	PEBP1	2.15e-148	-0.685591	0.167	0.554	4.23937e-144
1139	MS4A6A	7.61745e-64	-0.687107	0.677	0.825	1.50201e-59
1140	SLC16A3	3.62443e-114	-0.688423	0.438	0.788	7.14664e-110
1141	VMO1	3.68357e-86	-0.69343	0.075	0.317	7.26327e-82
1142	CD86	8.12968e-121	-0.704398	0.333	0.716	1.60301e-116
1143	CTSA	8.39625e-111	-0.708566	0.335	0.684	1.65557e-106
1144	P4HB	1.70233e-130	-0.710472	0.377	0.755	3.35665e-126
1145	MGST3	1.25493e-117	-0.714088	0.31	0.669	2.47447e-113
1146	ADAMDEC1	1.88655e-81	-0.714902	0.011	0.187	3.7199e-77
1147	CD1C	1.94596e-55	-0.716373	0.035	0.182	3.83704e-51
1148	AKR1B1	2.7642e-150	-0.718569	0.107	0.474	5.45045e-146
1149	IGSF6	1.7957e-104	-0.721302	0.415	0.743	3.54077e-100
1150	ABHD12	2.25484e-167	-0.7242	0.074	0.452	4.4461e-163
1151	RGS10	1.60081e-128	-0.724771	0.489	0.816	3.15647e-124
1152	TFRC	6.96261e-78	-0.72537	0.181	0.448	1.37289e-73
1153	MS4A7	2.8135e-93	-0.726979	0.461	0.777	5.54766e-89
1154	HEXA	5.18894e-143	-0.727834	0.156	0.532	1.02315e-138
1155	ATP6AP1	3.49215e-148	-0.730786	0.249	0.665	6.88583e-144
1156	PVRL2	6.65914e-175	-0.732273	0.129	0.554	1.31305e-170
1157	NPC2	3.4396e-118	-0.734389	0.886	0.966	6.7822e-114
1158	ID3	1.13223e-111	-0.736466	0.044	0.306	2.23254e-107
1159	TAP1	3.10519e-130	-0.741604	0.241	0.616	6.12282e-126
1160	LY6E	7.42572e-88	-0.743385	0.528	0.829	1.4642e-83
1161	PEA15	6.15432e-155	-0.743963	0.177	0.584	1.21351e-150
1162	ARHGAP18	5.04392e-165	-0.746228	0.109	0.504	9.94561e-161
1163	EPSTI1	8.96534e-140	-0.752841	0.23	0.629	1.76779e-135
1164	GM2A	8.72931e-128	-0.758322	0.116	0.449	1.72125e-123
1165	HLA-DQB2	6.07119e-89	-0.758714	0.016	0.214	1.19712e-84
1166	HMGN1	1.09412e-143	-0.764744	0.415	0.786	2.15739e-139
1167	ATP6V1F	2.50752e-128	-0.766041	0.641	0.895	4.94433e-124
1168	SDF2L1	6.8433e-144	-0.767227	0.207	0.598	1.34936e-139
1169	IL2RG	6.00091e-158	-0.769283	0.184	0.597	1.18326e-153
1170	DBI	3.14089e-135	-0.770789	0.6	0.874	6.1932e-131
1171	IDH2	2.20683e-151	-0.773645	0.201	0.593	4.35142e-147
1172	ALDH2	2.99641e-103	-0.775337	0.327	0.656	5.90832e-99
1173	HLA-C	3.8608e-201	-0.789225	0.966	0.994	7.61272e-197
1174	BST2	1.83318e-142	-0.798867	0.502	0.847	3.61466e-138
1175	TGFBI	6.38407e-108	-0.809046	0.47	0.791	1.25881e-103
1176	PDIA6	1.16196e-156	-0.80989	0.297	0.708	2.29115e-152
1177	GBP1	3.6501e-111	-0.815558	0.224	0.567	7.19727e-107
1178	CALM1	5.47201e-135	-0.820546	0.596	0.887	1.07897e-130
1179	AKR1A1	7.61457e-173	-0.827175	0.249	0.682	1.50144e-168
1180	ALOX5AP	3.26348e-75	-0.82721	0.374	0.646	6.43493e-71
1181	SLAMF8	9.22149e-207	-0.831032	0.036	0.44	1.81829e-202
1182	IFITM1	4.79621e-57	-0.831694	0.144	0.353	9.45716e-53
1183	FBP1	3.19658e-60	-0.834182	0.198	0.431	6.30302e-56
1184	CD40	4.24298e-163	-0.835014	0.105	0.492	8.3663e-159
1185	LAP3	6.49074e-158	-0.83516	0.337	0.756	1.27984e-153
1186	CREG1	1.20877e-118	-0.83904	0.257	0.596	2.38345e-114
1187	A2M	1.42772e-145	-0.848585	0.012	0.3	2.81517e-141
1188	VAMP8	8.90103e-185	-0.854845	0.68	0.924	1.75511e-180
1189	ATF5	1.58351e-155	-0.85676	0.142	0.537	3.12236e-151
1190	IDO1	4.55501e-75	-0.858393	0.049	0.25	8.98156e-71
1191	CXCL16	4.76289e-149	-0.865537	0.318	0.722	9.39147e-145
1192	PKIB	8.0178e-136	-0.869713	0.021	0.301	1.58095e-131
1193	GLUL	1.12393e-108	-0.870918	0.644	0.877	2.21616e-104
1194	C2	5.09234e-126	-0.872507	0.029	0.3	1.00411e-121
1195	CCL13	2.79148e-57	-0.874825	0.005	0.13	5.50424e-53
1196	CD68	3.35942e-109	-0.882519	0.677	0.871	6.62411e-105
1197	TXN	2.38435e-103	-0.885763	0.571	0.858	4.70146e-99
1198	PPIB	6.53554e-183	-0.88615	0.486	0.857	1.28868e-178
1199	DNASE2	1.76636e-165	-0.889856	0.111	0.495	3.4829e-161
1200	DAB2	1.01452e-184	-0.896041	0.052	0.434	2.00043e-180
1201	ANXA2	3.83846e-195	-0.909467	0.788	0.959	7.56868e-191
1202	VSIG4	1.46555e-110	-0.91423	0.037	0.29	2.88977e-106
1203	MT1G	5.50971e-23	-0.914459	0.031	0.107	1.0864e-18
1204	MSR1	2.80133e-102	-0.915457	0.063	0.319	5.52367e-98
1205	SDS	2.14663e-113	-0.915701	0.031	0.287	4.23272e-109
1206	SGK1	2.11814e-110	-0.918528	0.363	0.688	4.17655e-106
1207	RALA	1.99195e-193	-0.924741	0.126	0.56	3.92772e-189
1208	FCGR3A	5.24965e-166	-0.92503	0.219	0.645	1.03513e-161
1209	PLAU	3.15342e-165	-0.939112	0.048	0.402	6.21792e-161
1210	HSP90B1	3.38851e-175	-0.947053	0.408	0.807	6.68146e-171
1211	HSPA8	2.52396e-165	-0.949407	0.439	0.803	4.97675e-161
1212	CSF1R	4.23962e-190	-0.949667	0.269	0.718	8.35968e-186
1213	SERPINF1	2.93923e-171	-0.950393	0.031	0.374	5.79557e-167
1214	CSTB	6.52491e-115	-0.95393	0.712	0.919	1.28658e-110
1215	STAT1	1.54565e-149	-0.958244	0.353	0.729	3.04771e-145
1216	LGALS3	1.26153e-99	-0.95996	0.562	0.809	2.48748e-95
1217	HLA-A	4.73627e-292	-0.968432	0.973	0.998	9.33897e-288
1218	FN1	4.02942e-48	-0.968809	0.057	0.205	7.94521e-44
1219	FCGR2A	7.05032e-105	-0.979633	0.493	0.787	1.39018e-100
1220	CST7	2.61752e-124	-0.980991	0.11	0.429	5.16122e-120
1221	PDIA3	1.48475e-201	-0.996622	0.386	0.817	2.92762e-197
1222	PLTP	6.10998e-121	-0.997136	0.016	0.266	1.20477e-116
1223	C1orf54	1.08744e-185	-1.00035	0.058	0.441	2.14422e-181
1224	FCER1A	3.35459e-33	-1.00166	0.045	0.151	6.61457e-29
1225	PMP22	1.15252e-191	-1.01417	0.092	0.512	2.27253e-187
1226	PSME2	1.26575e-193	-1.01722	0.593	0.899	2.49581e-189
1227	SEPP1	4.77794e-53	-1.01929	0.005	0.121	9.42114e-49
1228	SPINT2	7.10396e-215	-1.02819	0.186	0.657	1.40076e-210
1229	HSP90AB1	4.64021e-216	-1.04442	0.416	0.829	9.14957e-212
1230	SLCO2B1	9.33031e-209	-1.04969	0.016	0.404	1.83975e-204
1231	GRN	1.34443e-223	-1.06034	0.789	0.97	2.65095e-219
1232	LIPA	2.954e-114	-1.08194	0.232	0.565	5.82469e-110
1233	ATOX1	5.35993e-193	-1.09473	0.431	0.832	1.05687e-188
1234	IFI6	1.13751e-121	-1.09516	0.442	0.786	2.24294e-117
1235	LTB	4.05944e-40	-1.09888	0.249	0.447	8.00441e-36
1236	TUBB	1.02703e-191	-1.11712	0.343	0.766	2.02509e-187
1237	CD59	5.59904e-219	-1.12337	0.09	0.54	1.10402e-214
1238	PPA1	1.79965e-122	-1.14053	0.323	0.66	3.54855e-118
1239	CTSL	1.75289e-107	-1.14302	0.297	0.627	3.45635e-103
1240	FCGR2B	3.0594e-201	-1.1455	0.103	0.537	6.03253e-197
1241	MS4A4A	1.01791e-171	-1.14734	0.161	0.556	2.00712e-167
1242	LILRB4	8.21351e-214	-1.16108	0.273	0.73	1.61954e-209
1243	CXCL10	4.41132e-87	-1.16645	0.131	0.394	8.69824e-83
1244	SYNGR2	4.40951e-251	-1.16908	0.343	0.816	8.69468e-247
1245	LGALS3BP	1.09264e-220	-1.17322	0.049	0.473	2.15448e-216
1246	CLEC10A	1.24094e-133	-1.1753	0.085	0.403	2.44688e-129
1247	NUPR1	7.99483e-86	-1.19375	0.018	0.21	1.57642e-81
1248	PLA2G7	9.15674e-147	-1.19636	0.136	0.483	1.80553e-142
1249	MRC1	2.71863e-221	-1.21136	0.051	0.484	5.3606e-217
1250	CTSH	2.00796e-271	-1.22495	0.498	0.88	3.95929e-267
1251	PTMS	1.8643e-286	-1.22804	0.095	0.624	3.67604e-282
1252	GPR183	7.36694e-185	-1.26092	0.374	0.791	1.45261e-180
1253	IL7R	2.73658e-147	-1.28252	0.106	0.459	5.39599e-143
1254	TMEM176A	6.51835e-172	-1.29885	0.297	0.655	1.28529e-167
1255	FABP5	3.18922e-178	-1.29916	0.163	0.576	6.2885e-174
1256	SERPING1	3.93605e-233	-1.29916	0.083	0.539	7.76111e-229
1257	LMNA	6.65499e-229	-1.29942	0.184	0.672	1.31223e-224
1258	CD81	1.32797e-270	-1.30334	0.104	0.61	2.61849e-266
1259	FAM26F	5.44092e-146	-1.33685	0.373	0.724	1.07284e-141
1260	AXL	7.36542e-261	-1.34268	0.02	0.477	1.45231e-256
1261	S100B	3.93779e-118	-1.36656	0.022	0.274	7.76454e-114
1262	ARL4C	1.68959e-256	-1.37182	0.147	0.651	3.33153e-252
1263	CD63	0	-1.38178	0.749	0.975	0
1264	HSPB1	6.67247e-274	-1.3818	0.223	0.747	1.31568e-269
1265	HLA-DQA2	4.12174e-112	-1.38601	0.082	0.364	8.12725e-108
1266	TMEM176B	2.89414e-168	-1.38938	0.412	0.722	5.70667e-164
1267	CALR	0	-1.43067	0.421	0.892	0
1268	HLA-DMA	0	-1.43537	0.569	0.948	0
1269	PLD3	9.16686e-163	-1.45011	0.249	0.617	1.80752e-158
1270	TREM2	1.36628e-200	-1.45622	0.018	0.393	2.69404e-196
1271	CTSZ	1.59111e-271	-1.48889	0.429	0.864	3.13736e-267
1272	IL4I1	1.70186e-248	-1.50176	0.107	0.597	3.35573e-244
1273	PRDX1	8.66264e-283	-1.50652	0.531	0.888	1.7081e-278
1274	CAPG	0	-1.53256	0.501	0.905	0
1275	MMP14	6.30727e-297	-1.55459	0.056	0.585	1.24367e-292
1276	CTSD	1.42635e-94	-1.56647	0.721	0.839	2.81248e-90
1277	FPR3	0	-1.59685	0.124	0.733	0
1278	YWHAH	6.05722e-308	-1.61011	0.336	0.836	1.19436e-303
1279	HLA-DMB	0	-1.62507	0.363	0.864	0
1280	CTSB	1.65452e-253	-1.66157	0.691	0.94	3.26238e-249
1281	TUBA1B	0	-1.67285	0.455	0.889	0
1282	CD9	8.79863e-234	-1.69916	0.105	0.564	1.73491e-229
1283	HLA-DRB5	3.61331e-189	-1.76424	0.59	0.858	7.12472e-185
1284	GPNMB	1.00196e-199	-1.81901	0.039	0.421	1.97567e-195
1285	LGMN	1.20093e-276	-1.92384	0.07	0.567	2.368e-272
1286	CTSC	2.20627e-301	-1.97835	0.429	0.868	4.35033e-297
1287	CXCL9	9.55573e-161	-2.16512	0.025	0.346	1.8842e-156
1288	HLA-DRA	0	-2.19135	0.957	0.999	0
1289	RGS1	0	-2.19557	0.33	0.839	0
1290	MMP9	2.44676e-173	-2.20909	0.063	0.427	4.82452e-169
1291	GSN	0	-2.27114	0.18	0.829	0
1292	ACP5	0	-2.31514	0.182	0.738	0
1293	CD74	0	-2.32573	0.967	1	0
1294	HLA-DRB1	0	-2.35751	0.898	0.999	0
1295	HLA-DPB1	0	-2.38327	0.734	0.991	0
1296	IFI27	2.33834e-112	-2.38594	0.07	0.337	4.61073e-108
1297	HLA-DQB1	0	-2.43997	0.638	0.979	0
1298	HLA-DPA1	0	-2.58398	0.731	0.991	0
1299	CCL18	1.89625e-87	-2.81292	0.035	0.242	3.73903e-83
1300	SPP1	3.59577e-64	-3.1372	0.218	0.44	7.09015e-60
1301	HLA-DQA1	0	-3.18449	0.378	0.943	0
1302	RNASE1	1.57469e-203	-3.28422	0.061	0.458	3.10496e-199
1303	MMP12	1.1444e-160	-3.47379	0.055	0.388	2.25653e-156
1304	APOC1	3.38703e-243	-3.81013	0.097	0.55	6.67854e-239
1305	C1QA	0	-4.03937	0.142	0.694	0
1306	C1QC	0	-4.09091	0.056	0.666	0
1307	C1QB	0	-4.32712	0.105	0.686	0
1308	APOE	8.67372e-206	-4.35392	0.129	0.529	1.71028e-201
