# Supplementary material for: The Chemokines Initiating and Maintaining Immune Hot Phenotype Are Prognostic in ICB of HNSCC
Source: Front Genet. 2022 May 27;13:820065. doi: 10.3389/fgene.2022.820065 (PMC9186378; doi:10.3389/fgene.2022.820065)
Supplement: Supplementary file 13 [file Table5.xlsx]

## Sheet: Sheet1
Cell type/numbers	Marker genes
TAMM(n=146)	CD163 CD68
Endothelial(n=75)	CD40 CD80 PECAM1 VWF
Treg(n=248)	Annotated by multimodal reference mapping
NK cells (n=54)	Annotated by multimodal reference mapping
CD4 Naive(n=49)	Annotated by multimodal reference mapping
CD4 Proliferating(n=13)	Annotated by multimodal reference mapping
CD4 TCM(n=246)	Annotated by multimodal reference mapping
CD4 TEM(n=17)	Annotated by multimodal reference mapping
CD8 TEM(n=490)	Annotated by multimodal reference mapping
CD8 Naive(n=31)	Annotated by multimodal reference mapping
Mast cell(n=122)	CMA1 MS4A2
B cell(n=174)	SLAMF7 CD79A
Maligant_cells(n=1939)	KRT14 KRT17 KRTCAP3
Fibroblasts(n=1697)	FAP PDPN
unkown (n=543)
