# Supplementary material for: The Chemokines Initiating and Maintaining Immune Hot Phenotype Are Prognostic in ICB of HNSCC
Source: Front Genet. 2022 May 27;13:820065. doi: 10.3389/fgene.2022.820065 (PMC9186378; doi:10.3389/fgene.2022.820065)
Supplement: Supplementary file 14 [file Table7.xlsx]

## Sheet: mutation_pvalue
geneid	fisher_test_pvalue
TTN	0.065843
TP53	0.000243992
MUC16	0.336505
FAT1	0.228899
CSMD3	0.098395
SYNE1	0.27237
LRP1B	0.305519
CDKN2A	0.373173
DNAH5	0.0259349
NOTCH1	0.215329
PCLO	0.890688
RYR2	0.0815605
USH2A	0.313291
PIK3CA	0.624153
KMT2D	0.183397
PLEC	0.61324
NSD1	2.61923e-06
AHNAK	1
COL11A1	0.00453844
DST	1
FLG	0.0219866
PKHD1L1	0.00152389
XIRP2	0.0751519
CASP8	6.04041e-07
AHNAK2	0.44469
DMD	0.523946
FAM135B	0.514921
FAT3	0.160101
MUC17	0.0783945
FAT4	0.44469
